# Supplementary material for: Body fat anthropometric indexes: Which of those identify better high cardiovascular risk subjects? A comparative study in Spanish population
Source: PLoS One. 2019 May 23;14(5):e0216877. doi: 10.1371/journal.pone.0216877 (PMC6532872; doi:10.1371/journal.pone.0216877)
Supplement: S1 Table — The data file contains the following traits: Identification number (ID), Age, Gender, Smoke, Weight, Height, Waist circumference (WC), Waist to hip ratio (WHR), Waist to height ratio (WHtR), Cholesterol, HDL cholesterol, Systolic blood pressure (SBP) and Menopause. When using this data, please cite the original publication. (CSV) [file pone.0216877.s001.csv]

ID	Age	Gender	Smoke	Weight	Height	WC	WHR	WHtR	Cholesterol	HDL	SBP	Menopause
1	44.41	1	1	107.1	176	111	1.05	0.63	289	43	112.5	888888
2	47.87	1	0	76	168	93	0.97	0.55	217	156	112.5	888888
3	58.22	1	1	70	152	97	1.03	0.64	149	48	112.5	888888
4	58.22	1	1	70	152	97	1.03	0.64	149	48	112.5	888888
5	41.44	1	1	62	165	79	0.95	0.48	214	88	112.5	888888
6	41.44	1	1	62	165	79	0.95	0.48	214	88	112.5	888888
7	64.56	1	0	63	159	86	0.89	0.54	999999	999999	210	888888
8	57.75	1	0	85.7	163	109	0.99	0.67	208	76	126.5	888888
9	57.75	1	0	85.7	163	109	0.99	0.67	208	76	126.5	888888
10	51.39	1	0	77	167	96	1.05	0.57	241	61	110	888888
11	64.61	1	0	87.2	171	105	1.03	0.61	165	54	155	888888
12	55.54	1	0	70	160	90	1.02	0.56	243	61	125	888888
13	43.15	1	1	80.5	170	93	0.93	0.55	999999	999999	115	888888
14	43.15	1	1	80.5	170	93	0.93	0.55	999999	999999	115	888888
15	48.15	1	1	82.5	165	99	0.96	0.6	260	38	125	888888
16	48.15	1	1	82.5	165	99	0.96	0.6	260	38	125	888888
17	50.16	1	0	74	164	89	0.94	0.54	183	53	127.5	888888
18	50.16	1	0	74	164	89	0.94	0.54	183	53	127.5	888888
19	50.3	1	1	68.5	163	94	1.02	0.58	999999	999999	115	888888
20	50.3	1	1	68.5	163	94	1.02	0.58	999999	999999	115	888888
21	46.87	1	1	69	160	90	0.99	0.56	219	49	145	888888
22	39.95	1	0	70.5	172	80	0.9	0.47	240	65	139	888888
23	56.23	1	0	110.4	173	117	1.04	0.68	999999	999999	107.5	888888
24	41.45	1	0	80.5	174	93	0.94	0.53	186	41	135	888888
25	41.25	1	1	90	174	97	0.96	0.56	999999	999999	107.5	888888
26	62.36	1	0	77.8	162	103	0.96	0.64	239	57	167.5	888888
27	62.36	1	0	77.8	162	103	0.96	0.64	239	57	167.5	888888
28	36.75	1	0	110	172	106	0.91	0.62	183	42	107.5	888888
29	63.52	1	0	72	162	85	0.9	0.52	196	68	97.5	888888
30	55.77	1	0	84	165	98	0.94	0.59	999999	999999	130	888888
31	39.99	1	1	79	170	90	0.92	0.53	259	56	130	888888
32	37.45	1	0	73.5	165	94	1.02	0.57	999999	999999	117.5	888888
33	37.45	1	0	73.5	165	94	1.02	0.57	999999	999999	117.5	888888
34	44.84	1	1	74	165	90	0.97	0.55	224	56	100	888888
35	44.84	1	1	74	165	90	0.97	0.55	224	56	100	888888
36	57.14	1	0	92	170	109	0.98	0.64	217	50	120	888888
37	60.49	1	0	81	167	99	0.93	0.59	192	45	116	888888
38	40.85	1	1	99.5	174	123	1.09	0.71	176	50	120	888888
39	64.28	1	1	100.2	182	104	0.96	0.57	242	57	130	888888
40	42.96	1	1	72	175	85	0.93	0.49	214	85	110	888888
41	42.96	1	1	72	175	85	0.93	0.49	214	85	110	888888
42	62.67	1	0	76.7	175	97	0.92	0.55	238	57	122.5	888888
43	43.95	1	0	76	171	92	1.8	0.54	232	70	110	888888
44	49.61	1	1	89.7	168	105	0.97	0.63	254	48	130	888888
45	42.1	1	1	81.1	160	108	1.08	0.68	191	42	125	888888
46	48.11	1	0	81.4	160	100	1.04	0.63	291	71	120	888888
47	54.76	1	0	82.5	165	103	1.01	0.62	222	79	160	888888
48	50.42	1	0	89	176	98	0.98	0.56	211	60	110	888888
49	42.01	1	0	93	171	101	0.97	0.59	217	57	105	888888
50	54.82	1	0	77	162	101	1	0.62	234	63	110	888888
51	54.82	1	0	77	162	101	1	0.62	234	63	110	888888
52	39.78	1	0	74.6	163	98	1.03	0.6	228	70	107.5	888888
53	42.94	1	0	82.1	166	97	0.93	0.58	356	50	127.5	888888
54	48.09	1	0	78	176	87	0.95	0.49	174	50	95	888888
55	59.12	1	0	85.4	168	101	0.99	0.6	256	101	120	888888
56	59.12	1	0	85.4	168	101	0.99	0.6	256	101	120	888888
57	37.57	1	1	81.6	172	94	0.94	0.55	170	59	110	888888
58	44.4	1	0	80	172	101	0.99	0.59	232	46	120	888888
59	45.81	1	0	79	177	101	1.01	0.57	210	61	110	888888
60	38.88	1	0	72.4	175	88	0.96	0.5	244	60	110	888888
61	45.54	1	0	76	173	85	0.87	0.49	165	45	110	888888
62	62.33	1	0	65.5	157	89	0.93	0.57	268	45	140	888888
63	53.13	1	1	95	175	106	1	0.61	214	43	130	888888
64	47.7	1	1	74.9	168	92	0.94	0.55	176	46	110	888888
65	53.05	1	0	68	162	90	0.97	0.56	215	49	140	888888
66	41.62	1	1	78	173	94	0.99	0.54	248	41	120	888888
67	52.93	1	0	82	172	97	0.96	0.56	231	55	110	888888
68	45.58	1	0	87.1	177	95	0.9	0.54	188	45	99	888888
69	64.81	1	1	70.5	169	87	0.87	0.51	215	82	110	888888
70	38.38	1	1	65.3	171	75	0.82	0.44	201	69	105	888888
71	47.38	1	0	97.5	183	107	1.01	0.58	171	55	160	888888
72	61.2	1	0	79	166	95	0.91	0.57	234	46	124	888888
73	49.07	1	1	99.2	174	102	0.96	0.59	277	52	130	888888
74	49.07	1	1	99.2	174	102	0.96	0.59	277	52	130	888888
75	37.55	1	0	71.5	176	84	0.91	0.48	178	58	120	888888
76	46.11	1	0	80.8	168	98	1	0.58	305	100	130	888888
77	39.88	1	1	90.8	181	100	0.97	0.55	190	23	132.5	888888
78	45.63	1	1	57.5	164	76	0.88	0.46	181	60	110	888888
79	41.81	1	1	75	163	101	1.04	0.62	187	62	110	888888
80	52.18	1	0	83.7	178	102	1	0.57	189	40	120	888888
81	38.53	1	1	89	175	94	0.93	0.54	202	55	120	888888
82	38.53	1	1	89	175	94	0.93	0.54	202	55	120	888888
83	47.47	1	1	94.2	164	105	1.05	0.64	213	34	140	888888
84	47.47	1	1	94.2	164	105	1.05	0.64	213	34	140	888888
85	51.24	1	0	87	175	101	1.04	0.58	242	46	140	888888
86	35.93	1	1	98.1	183	104	1.01	0.57	199	39	131.5	888888
87	62.96	1	0	73	167	93	0.96	0.56	999999	999999	147.5	888888
88	55.4	1	1	68	167	88	1	0.53	210	54	140	888888
89	38.99	1	0	89.5	170	106	1.04	0.62	203	42	120	888888
90	44.49	1	1	73.5	169	92	0.96	0.54	188	48	110	888888
91	44.76	1	0	76.2	162	97	0.99	0.6	254	44	120	888888
92	37.47	1	1	75	174	86	0.89	0.49	999999	999999	110	888888
93	62.8	1	0	77	160	99	1.02	0.62	208	34	145	888888
94	40.37	1	0	71	168	87	0.93	0.52	185	58	110	888888
95	40.37	1	0	71	168	87	0.93	0.52	185	58	110	888888
96	57.52	1	0	60.9	169	89	1.01	0.53	140	41	142.5	888888
97	39.16	1	1	55	171	111	1.05	0.65	213	29	130	888888
98	44.28	1	0	84	167	94	0.89	0.56	298	39	127.5	888888
99	55.87	1	0	79.5	169	99	1	0.59	209	63	130	888888
100	47.72	1	0	78	168	93	0.94	0.55	225	55	130	888888
101	36.1	1	0	87	170	96	0.97	0.56	251	41	110	888888
102	43.58	1	0	88	175	98	0.97	0.56	219	69	125	888888
103	39.77	1	1	77.5	183	89	0.99	0.49	240	66	110	888888
104	56.01	1	0	61.2	165	83	0.94	0.5	169	47	115	888888
105	50.89	1	1	76	163	93	0.97	0.57	253	73	142.5	888888
106	49.48	1	0	77.1	166	92	0.96	0.55	999999	999999	132	888888
107	40.36	1	1	92.8	173	105	1.02	0.61	232	52	122.5	888888
108	47.08	1	1	95.5	169	103	0.94	0.61	222	32	122.5	888888
109	41.4	1	1	53	168	75	0.9	0.45	129	43	110	888888
110	54.05	1	1	57.2	155	85	0.97	0.55	179	44	110	888888
111	60	1	1	67	164	84	0.99	0.51	249	47	999999	888888
112	40	1	1	89	175.5	97	0.99	0.55	232	34	111	888888
113	44	1	1	68	159.3	95	1.03	0.6	216	48	111	888888
114	36	1	1	65	167	83	0.94	0.5	182	40	100	888888
115	52	1	0	74	162.5	91	0.99	0.56	251	57	115	888888
116	44	1	0	63	152	104	1.07	0.68	254	38	125	888888
117	39	1	1	74	168	101	1.07	0.6	223	47	130	888888
118	44	1	1	64	162	81	0.96	0.5	129	38	125	888888
119	49	1	0	81	159.5	98	1.02	0.61	189	53	130	888888
120	51	1	0	84	167.5	102	0.98	0.61	276	38	130	888888
121	52	1	0	72	167	94	0.95	0.56	183	44	130	888888
122	59	1	1	76.4	170	96	0.96	0.56	239	50	140	888888
123	62	1	1	82.6	170.5	97	0.98	0.57	206	44	128	888888
124	64	1	0	74.4	164.8	96	0.93	0.58	184	49	112	888888
125	45	1	1	93	164.2	108	1.05	0.66	192	44	140	888888
126	38	1	0	70	164	93	0.95	0.57	284	30	87.5	888888
127	52	1	1	60	159.5	81	0.92	0.51	290	75	120	888888
128	43	1	1	64	170.5	79	0.95	0.46	174	35	102.5	888888
129	54	1	0	80	162	96	0.97	0.59	240	34	124	888888
130	61	1	0	70.6	158.2	100	1.04	0.63	220	40	151	888888
131	61	1	0	70.6	158.2	100	1.04	0.63	220	40	151	888888
132	62	1	0	75	163.7	92	0.92	0.56	208	48	168	888888
133	47	1	1	82	158	106	0.97	0.67	198	43	107.5	888888
134	55	1	1	79	161	108	0.91	0.67	241	30	105	888888
135	55	1	1	79	161	108	0.91	0.67	241	30	105	888888
136	53	1	0	85	171	99	0.97	0.58	232	67	140	888888
137	53	1	0	85	171	99	0.97	0.58	232	67	140	888888
138	62	1	0	79	162	102	1	0.63	224	35	130	888888
139	62	1	1	87	174	105	1.01	0.6	254	36	111	888888
140	65	1	0	80	175	98	1.01	0.56	267	50	126	888888
141	61	1	1	66	167.5	92	1	0.55	999999	999999	180	888888
142	37	1	0	90	176	97	1.03	0.55	185	40	125	888888
143	54	1	0	58	148	85	1.02	0.57	215	59	155	888888
144	40	1	0	80	181.4	83	0.94	0.46	260	62	118	888888
145	40	1	0	80	181.4	83	0.94	0.46	260	62	118	888888
146	56	1	1	58	171.5	86	0.99	0.5	228	52	123	888888
147	51	1	1	91.8	173.5	101	0.98	0.58	210	32	123	888888
148	53	1	1	72	159.2	98	1.07	0.62	203	53	128	888888
149	50	1	0	81.5	165.6	101	1.03	0.61	262	59	125	888888
150	52	1	0	45	146	74	0.95	0.51	226	75	999999	888888
151	53	1	1	87	172	100	0.99	0.58	354	40	131	888888
152	38	1	0	67.7	168	84	0.91	0.5	215	45	139	888888
153	65	1	0	80	159	96	0.96	0.6	236	69	110	888888
154	49	1	1	87	160	102	0.96	0.64	277	49	118	888888
155	57	1	0	87.5	167	104	1	0.62	241	72	174	888888
156	53	1	0	100.5	170	112	1.01	0.66	229	47	139	888888
157	51	1	0	89	170	99	1.01	0.58	280	44	120	888888
158	37	1	1	56	162	81	1.01	0.5	176	51	121	888888
159	57	1	1	66.5	155.5	93	0.96	0.6	225	82	150	888888
160	59	1	0	88.5	162	106	0.97	0.65	179	44	120	888888
161	44	1	1	68.5	166	91	0.95	0.55	153	30	126	888888
162	64	1	1	71	168	93	0.95	0.55	236	38	170	888888
163	47	1	0	76.5	161.5	98	0.95	0.61	176	41	120	888888
164	54	1	1	83	166	100	0.94	0.6	191	41	119	888888
165	63	1	0	83.5	172	101	1.01	0.59	271	46	145	888888
166	45	1	1	53.5	159.5	75	0.85	0.47	227	56	120	888888
167	58	1	0	71.5	164.5	97	0.97	0.59	220	40	140	888888
168	36	1	1	77.5	167	90	0.92	0.54	159	43	125	888888
169	49	1	0	71	170.8	999999	999999	999999	189	52	140	888888
170	37	1	1	74.5	179	89	0.93	0.5	143	49	132	888888
171	45	1	0	81	162	101	0.96	0.62	244	60	111	888888
172	43	1	1	62.5	166	79	0.94	0.48	218	38	110	888888
173	50	1	1	68.5	161	95	1	0.59	247	53	106	888888
174	39	1	1	80.5	171	52	1.02	0.3	254	44	999999	888888
175	64	1	1	63.5	165	95	1	0.58	221	49	132	888888
176	41	1	0	91	171	106	1.01	0.62	219	38	122	888888
177	60	1	1	72	167	97	1.02	0.58	214	47	999999	888888
178	64	1	0	67.5	163.3	61	1.13	0.37	220	57	110	888888
179	52	1	1	104.5	162	116	0.94	0.72	288	36	170	888888
180	55	1	1	87.5	179	102	0.96	0.57	231	46	120	888888
181	43	1	1	91	178	103	0.97	0.58	282	36	120	888888
182	57	1	1	68.5	155.5	104	1.06	0.67	271	42	150	888888
183	56	1	1	82.5	158.5	108	1.01	0.68	295	48	150	888888
184	59	1	1	57.5	165.5	83	0.87	0.5	251	62	114	888888
185	59	1	1	57.5	165.5	83	0.87	0.5	251	62	114	888888
186	44	1	0	86.5	165.5	103	0.97	0.62	247	45	140	888888
187	51	1	1	59.5	158.5	79	0.87	0.5	190	43	110	888888
188	46	1	1	53.5	146	75	0.83	0.51	156	33	110	888888
189	48	1	1	71.8	165.5	88	0.96	0.53	263	86	110	888888
190	45	1	0	79.6	169.5	101	1.02	0.6	250	68	135	888888
191	54	1	0	57	162	72	0.88	0.44	159	59	150	888888
192	41	1	0	73	166	90	0.97	0.54	267	90	120	888888
193	44	1	1	65	161	90	1	0.56	272	48	105	888888
194	47	1	1	69	168	87	0.94	0.52	217	65	110	888888
195	51	1	0	71	167	93	0.99	0.56	244	120	170	888888
196	63	1	0	100	161	117	0.93	0.73	160	43	125	888888
197	53	1	0	58.6	168	85	0.9	0.51	187	67	109	888888
198	53	1	1	78	164	104	1	0.63	261	56	180	888888
199	62	1	0	93.5	164.3	113	0.97	0.69	265	70	142	888888
200	38	1	1	69.4	166	81	0.94	0.49	226	62	110.5	888888
201	46	1	0	76	167	90	0.94	0.54	199	54	110	888888
202	38	1	0	78	169	90	1	0.53	283	49	155	888888
203	41	1	0	88	171	102	1	0.6	272	51	135	888888
204	42	1	1	62.8	160	81	0.93	0.51	225	52	111	888888
205	48	1	0	79.2	161	98	0.94	0.61	239	45	140	888888
206	48	1	0	79.2	161	98	0.94	0.61	239	45	140	888888
207	51	1	1	62	161	85	0.89	0.53	252	63	107	888888
208	51	1	1	64.8	165	89	0.96	0.54	250	35	105.5	888888
209	48	1	0	87.5	166	101	1	0.61	249	46	115	888888
210	61	1	0	72	162	89	0.9	0.55	213	42	135	888888
211	54	1	1	70	168	90	0.97	0.54	223	59	150	888888
212	43	1	1	86	164	90	1	0.55	202	37	102.5	888888
213	38	1	0	76.2	163	91	0.98	0.56	162	55	110.5	888888
214	38	1	0	76.2	163	91	0.98	0.56	162	55	110.5	888888
215	54	1	1	118	162	125	0.91	0.77	253	52	140	888888
216	47	1	0	75	160	96	1.02	0.6	195	46	102.5	888888
217	42	1	0	70	163	83	0.89	0.51	211	59	125	888888
218	44	1	0	84	167.5	101	1.15	0.6	286	44	136	888888
219	37	1	0	75	169	92	0.98	0.54	343	54	150	888888
220	43	1	1	64.5	163	86	0.98	0.53	293	45	120	888888
221	41	1	1	74.5	173	82	0.84	0.47	232	37	120	888888
222	45	1	1	81.5	166.5	99	1	0.59	221	40	120	888888
223	47	1	1	70.5	162	89	0.99	0.55	232	66	165	888888
224	56	1	0	56	155	92	1.02	0.59	251	73	145	888888
225	64	1	0	91.2	172.5	100	0.92	0.58	182	47	136	888888
226	55	1	1	64	171	84	1.01	0.49	243	41	125	888888
227	49	1	1	85	169.3	93	1.01	0.55	234	50	123	888888
228	44	1	1	104	178.5	112	1.01	0.63	224	38	128	888888
229	46	1	1	54	151	77	0.92	0.51	237	53	119	888888
230	47	1	0	51	168	74	0.95	0.44	242	58	111	888888
231	47	1	0	51	168	74	0.95	0.44	242	58	111	888888
232	40	1	0	83	167	97	0.94	0.58	235	52	115	888888
233	40	1	0	83	167	97	0.94	0.58	235	52	115	888888
234	62	1	1	63.5	165.1	91	1.01	0.55	229	53	126	888888
235	40	1	0	74	169	95	1.07	0.56	291	66	150	888888
236	56	1	0	86	161	89	0.82	0.55	189	40	118	888888
237	64	1	1	93	171.2	109	1.03	0.64	192	53	158	888888
238	62	1	0	80	161.6	99	0.93	0.61	339	63	122	888888
239	40	1	1	101	183	105	0.97	0.57	224	41	121	888888
240	45	1	0	94	178	105	1.01	0.59	257	27	132	888888
241	58	1	1	71.5	152	95	1.03	0.63	273	48	136	888888
242	59	1	1	76	166	99	1.03	0.6	222	39	130	888888
243	62	1	0	76	172	83	0.95	0.48	195	34	108	888888
244	52	1	1	92	164	105	1.04	0.64	220	44	119	888888
245	38	1	1	79	194	94	1.17	0.48	183	42	112	888888
246	63	1	0	78	166	94	1.02	0.57	208	43	139	888888
247	60	1	1	57	144.5	92	0.97	0.64	283	44	106	888888
248	54	1	1	103	180.5	109	1.05	0.6	222	58	159	888888
249	53	1	0	79.5	177	88	0.99	0.5	209	45	145	888888
250	36	1	1	79.4	174.5	96	1.04	0.55	246	64	146	888888
251	64	1	0	78	164	97	0.94	0.59	210	53	159	888888
252	52	1	1	64.4	161.5	64	0.67	0.4	251	54	132	888888
253	38	1	1	75	174	93	0.98	0.53	222	37	136	888888
254	49	1	0	72	161.2	95	1.03	0.59	254	65	131	888888
255	60	1	0	74	156	103	1.07	0.66	241	63	117.5	888888
256	64	1	0	76.5	156	97	0.94	0.62	220	64	137.5	888888
257	40	1	1	84	175	102	1.1	0.58	999999	999999	122	888888
258	65	1	0	74.5	156.5	102	1.05	0.65	230	50	169	888888
259	45	1	0	84.5	170	102	0.97	0.6	193	42	169	888888
260	46	1	1	79	163	97	0.92	0.6	195	25	119	888888
261	63	1	0	65.7	161	90	0.94	0.56	197	34	155	888888
262	43	1	1	56	158	80	0.93	0.51	201	43	149	888888
263	53	1	0	80.5	167	107	1.06	0.64	166	24	140	888888
264	49	1	1	82	171	98	0.99	0.57	220	28	129	888888
265	65	1	1	66.5	165.5	89	0.91	0.54	235	36	104	888888
266	40	1	1	77	173	92	0.98	0.53	217	31	130	888888
267	44	1	0	86.5	171	101	0.98	0.59	216	24	105	888888
268	43	1	0	86.3	164	100	0.93	0.61	144	44	130	888888
269	55	1	1	84.5	173	101	0.96	0.58	164	28	145	888888
270	47	1	0	82.2	173.2	96	1.03	0.55	241	60	134	888888
271	60	1	0	81.4	175.2	95	0.96	0.54	257	37	121	888888
272	56	1	0	80	166	92	1	0.55	287	42	138	888888
273	61	1	0	73.5	156	95	0.96	0.61	241	47	141	888888
274	49	1	0	92	179.5	100	1	0.56	244	29	121	888888
275	40	1	1	57	159.2	81	0.95	0.51	239	74	118	888888
276	39	1	0	80.6	172.4	91	0.94	0.53	213	30	129	888888
277	61	1	0	69.6	167.6	91	0.95	0.54	292	33	137	888888
278	63	1	1	72.4	161.5	97	1.03	0.6	211	32	145	888888
279	50	1	1	81	174.5	100	0.97	0.57	158	34	123	888888
280	51	1	0	90	167.4	99	0.95	0.59	243	29	163	888888
281	56	1	0	62.9	163.4	88	0.97	0.54	304	64	124	888888
282	49.61	1	0	73.5	172	94	0.92	0.55	201	66	110	888888
283	52.36	1	0	90	168	106	0.97	0.63	215	54	140	888888
284	62.27	1	1	71	160	89	0.92	0.56	178	53	120	888888
285	62.27	1	1	71	160	89	0.92	0.56	178	53	120	888888
286	59.91	1	1	71.3	164	88	0.86	0.54	256	80	120	888888
287	56.66	1	1	57.5	160	90	1.05	0.56	317	73	145	888888
288	40	1	0	79	164	102	1.06	0.62	171	54	147.5	888888
289	52.5	1	0	67	165	81	0.91	0.49	204	79	107.5	888888
290	45	1	1	68.1	166	87	0.89	0.52	241	53	130	888888
291	46	1	0	62.9	153.5	84	0.9	0.55	213	46	108	888888
292	53	1	0	55.8	155	80	0.9	0.52	230	66	102	888888
293	58	1	1	73.3	172.2	98	1	0.57	388	14	100	888888
294	58	1	1	73.3	172.2	98	1	0.57	388	14	100	888888
295	60	1	1	64.6	162.5	94	0.97	0.58	200	46	133	888888
296	64	1	0	82.3	172.5	101	0.95	0.59	152	53	119	888888
297	60	1	0	76	163.4	99	0.93	0.61	188	50	114	888888
298	50	1	0	73.2	173	90	0.95	0.52	219	45	126	888888
299	38	1	1	71.6	170	93	0.98	0.55	218	52	95	888888
300	48	1	1	85.7	164	104	0.97	0.63	274	50	113	888888
301	50	1	1	68	159	92	0.93	0.58	205	34	137	888888
302	45	1	0	69.1	164	101	1.01	0.62	200	45	120	888888
303	41	1	0	83.8	171.8	99	0.93	0.58	203	61	98	888888
304	42	1	1	73.4	168.2	90	0.87	0.54	187	38	106	888888
305	43	1	0	97.1	168	112	1.01	0.67	270	42	172	888888
306	42	1	1	74.2	166.5	95	0.92	0.57	279	39	116	888888
307	58	1	0	87.8	171	106	0.99	0.62	195	54	133	888888
308	59	1	0	73.5	166.2	96	0.92	0.58	205	41	123	888888
309	48	1	0	70.1	167.2	92	0.91	0.55	230	65	98	888888
310	38	1	0	67.9	162.4	92	0.94	0.57	244	46	109	888888
311	62	1	0	83.6	159.5	107	1	0.67	138	30	118	888888
312	45	1	1	63.1	162.7	84	0.9	0.52	210	60	151	888888
313	54	1	1	90.5	169.5	113	0.98	0.67	210	42	133	888888
314	48	1	0	51.5	160.5	76	0.86	0.47	216	59	119	888888
315	41	1	1	59.1	157	84	0.88	0.54	202	39	98	888888
316	42	1	1	63.6	165	86	0.89	0.52	287	34	110	888888
317	36	1	0	93.5	174.2	96	0.9	0.55	246	61	128	888888
318	53	1	1	56.8	161	87	0.93	0.54	190	65	154	888888
319	38	1	1	67.9	169	999999	999999	999999	200	34	119	888888
320	40	1	1	76.1	169.7	100	1.02	0.59	336	51	134	888888
321	49	1	1	73.6	164	96	0.96	0.59	230	26	103	888888
322	57	1	1	102.1	161	118	0.92	0.73	156	46	165	888888
323	54	1	1	75.3	160	103	1.02	0.64	281	36	121	888888
324	38	1	1	69.4	173	85	0.86	0.49	255	55	108	888888
325	56	1	1	67.5	161.5	103	1.05	0.64	248	25	173	888888
326	51	1	0	81.5	163	110	1.08	0.67	222	34	121	888888
327	51	1	0	81.5	163	110	1.08	0.67	222	34	121	888888
328	64	1	1	59.7	172.5	83	0.87	0.48	157	59	126	888888
329	37	1	1	63.5	177	88	0.95	0.5	182	49	126	888888
330	64	1	0	67.4	162	99	0.93	0.61	169	37	156	888888
331	52	1	0	87.6	169.9	103	0.95	0.61	216	47	120	888888
332	50	1	1	55.2	171.4	74	0.83	0.43	238	76	112	888888
333	51	1	0	86.7	167	108	1.04	0.65	282	69	119	888888
334	39	1	0	84.3	174.4	100	0.94	0.57	246	36	117	888888
335	39	1	0	84.3	174.4	100	0.94	0.57	246	36	117	888888
336	52	1	1	74.2	156.2	103	0.96	0.66	132	21	125	888888
337	59	1	1	74.8	162.2	104	1.05	0.64	299	39	138	888888
338	37	1	1	70	173	91	0.93	0.53	229	70	124	888888
339	65	1	0	67.7	155.6	100	1	0.64	188	49	116	888888
340	43	1	1	82.1	166.6	106	0.96	0.64	238	34	117	888888
341	65	1	0	105.6	173.5	112	0.92	0.65	197	45	125	888888
342	57	1	1	63.5	153	91	0.93	0.59	251	44	156	888888
343	56	1	1	75.7	161.5	108	1.09	0.67	170	29	129	888888
344	56	1	1	75.7	161.5	108	1.09	0.67	170	29	129	888888
345	44	1	1	106.8	174	123	1.09	0.71	193	25	104	888888
346	50	1	0	63.8	153.4	91	0.96	0.59	169	33	106	888888
347	52	1	0	64.8	156	91	0.96	0.58	223	71	139	888888
348	38	1	0	61.6	166.5	81	0.85	0.49	202	83	108	888888
349	50	1	1	86.7	178	100	0.94	0.56	238	25	150	888888
350	50	1	0	77.6	175	98	1.02	0.56	175	34	122	888888
351	47	1	1	69.4	168.2	90	0.95	0.54	217	48	132	888888
352	36	1	1	73.8	172	86	0.83	0.5	153	38	128	888888
353	65	1	0	66.9	162	100	1.01	0.62	188	38	132	888888
354	59	1	0	81.7	166	110	1	0.66	293	56	139	888888
355	56	1	1	62.6	156.7	92	0.97	0.59	237	55	155	888888
356	39	1	1	95	178	109	1	0.61	235	39	140	888888
357	45	1	0	97.3	172.6	114	1.01	0.66	123	30	130	888888
358	42	1	999999	61.7	163.3	84	0.88	0.51	186	53	150	888888
359	64	1	0	66.6	161.2	94	0.94	0.58	230	56	116	888888
360	47	1	0	77.9	169.5	95	0.9	0.56	289	52	110	888888
361	47	1	0	85.7	168	106	0.98	0.63	171	41	127	888888
362	43	1	1	68.5	166	94	0.98	0.57	183	39	130	888888
363	36	1	1	82.5	175.6	96	0.92	0.55	200	32	101	888888
364	63	1	0	80.3	170	108	1.07	0.64	233	22	123	888888
365	39	1	1	77.1	173.4	93	0.91	0.54	191	45	123	888888
366	61	1	1	82.4	174	100	0.92	0.57	167	34	156	888888
367	45	1	0	85.7	159	106	0.96	0.67	202	33	129	888888
368	59	1	1	81.5	171	102	0.96	0.6	255	50	140	888888
369	39	1	0	50.5	156	76	0.84	0.49	130	49	135	888888
370	39	1	0	50.5	156	76	0.84	0.49	130	49	135	888888
371	55	1	0	87.5	181	98	0.93	0.54	240	74	116	888888
372	58	1	0	80.5	161	107	0.98	0.66	148	30	124	888888
373	39	1	1	82.9	176.8	97	0.93	0.55	249	39	134	888888
374	50	1	0	73.1	161.6	98	0.98	0.61	163	53	137	888888
375	41	1	1	74.1	165	95	0.9	0.58	316	24	122	888888
376	46	1	1	80.6	177.5	98	0.94	0.55	373	46	135	888888
377	43	1	0	69.4	167.5	90	0.91	0.54	218	39	120	888888
378	51	1	0	89.5	163	107	0.98	0.66	157	34	136	888888
379	64	1	0	64.8	154.7	92	0.98	0.59	233	48	154	888888
380	52	1	0	73.7	166.4	99	0.96	0.59	258	56	141	888888
381	64	1	0	68.3	159	91	0.92	0.57	230	54	114	888888
382	58	1	0	82.8	163.1	107	0.97	0.66	218	49	117	888888
383	39	1	1	66.5	166	89	0.91	0.54	166	43	105	888888
384	58	1	0	78.2	159	111	1.09	0.7	262	53	131	888888
385	40	1	0	73.3	170.7	91	0.9	0.53	192	52	113	888888
386	57	1	0	81	161	106	1.03	0.66	255	39	135	888888
387	47	1	1	54	166.5	75	0.82	0.45	225	97	88	888888
388	38	1	1	98	175	111	0.98	0.63	303	25	140	888888
389	37	1	1	73.7	168.2	91	0.89	0.54	204	47	112	888888
390	53	1	1	67.1	164	92	0.93	0.56	268	32	159	888888
391	42	1	0	77.5	163	96	0.93	0.59	200	48	97	888888
392	54	1	0	89.3	174	104	0.93	0.6	237	32	117	888888
393	41	1	0	98.5	183	107	0.98	0.58	199	39	110	888888
394	39	1	1	75	162.8	102	0.98	0.63	237	50	148	888888
395	43	1	1	112.7	167.5	126	1.01	0.75	200	41	134	888888
396	50	1	0	70.8	159.3	93	0.9	0.58	248	40	116	888888
397	40	1	1	80	177	92	0.87	0.52	288	44	101	888888
398	51	1	1	87.8	171	107	0.99	0.63	212	30	125	888888
399	42	1	1	93	165.5	108	0.99	0.65	142	23	134	888888
400	44	1	1	97.4	175.7	111	0.97	0.63	999999	999999	132	888888
401	56	1	1	74.2	169	98	0.97	0.58	213	43	109	888888
402	46	1	0	88.5	173.2	100	0.92	0.58	239	36	104	888888
403	36	1	1	79.5	172.4	100	0.94	0.58	206	48	107	888888
404	46	1	1	74.2	175	93	0.92	0.53	244	39	142	888888
405	60	1	0	71.3	163	95	0.94	0.58	177	40	128	888888
406	61	1	0	59.4	163	83	0.91	0.51	219	42	124	888888
407	45	1	0	71.2	162.5	89	0.95	0.55	165	53	106	888888
408	45	1	1	61.5	164.3	82	0.85	0.5	228	63	120	888888
409	38	1	0	71.3	163.2	87	0.93	0.53	210	42	123	888888
410	39	1	0	71.1	164.5	86	0.83	0.52	244	75	136	888888
411	54	1	1	60.7	160	82	0.87	0.51	187	31	110	888888
412	39	1	0	83.6	167.5	86	0.78	0.51	239	36	103	888888
413	59	1	0	75.2	166	102	0.99	0.61	309	53	135	888888
414	51	1	0	83.8	171	100	0.94	0.58	187	40	129	888888
415	61	1	1	107.2	164	128	1.02	0.78	198	34	134	888888
416	44	1	0	75.4	162.4	99	0.95	0.61	246	53	123	888888
417	65	1	0	84.6	171	105	0.91	0.61	196	56	131	888888
418	63	1	0	68.5	163.1	96	1.04	0.59	198	41	98	888888
419	49	1	0	77.4	175	91	0.88	0.52	197	42	128	888888
420	39	1	1	76.7	169	92	0.92	0.54	141	50	102	888888
421	57	1	1	77.5	170	93	0.89	0.55	223	26	145	888888
422	62	1	1	67.3	168	101	1.01	0.6	196	42	105	888888
423	39	1	1	81.1	166.5	99	0.93	0.59	233	32	108	888888
424	62	1	1	81.1	172	98	0.94	0.57	201	30	111	888888
425	60	1	0	77.8	167.5	102	1.03	0.61	242	48	158	888888
426	42	1	0	83.3	179	92	0.91	0.51	176	49	116	888888
427	55	1	1	84.6	164	107	0.99	0.65	267	55	122	888888
428	49	1	0	85.2	165.5	101	0.95	0.61	292	51	115	888888
429	62	1	0	70	160	94	0.93	0.59	999999	999999	132	888888
430	47	1	1	64.3	164	90	0.95	0.55	229	41	107	888888
431	50	1	1	80	183	86	0.86	0.47	285	56	130	888888
432	39	1	0	81	178	91	0.93	0.51	237	57	100	888888
433	36	1	1	88.5	182	92	0.89	0.51	157	32	100	888888
434	40	1	0	90	182	94	0.91	0.52	264	49	120	888888
435	41	1	1	83.5	170	101	1	0.59	236	73	91	888888
436	39	1	0	73	173	88	0.92	0.51	211	41	112	888888
437	38	1	0	0	177	85	0.89	0.48	215	62	116	888888
438	63	1	1	77.5	162	95	0.94	0.59	172	67	140	888888
439	44	1	0	82.5	171	96	0.95	0.56	174	45	110	888888
440	61	1	1	84	168	94	0.9	0.56	235	46	999999	888888
441	41	1	0	81.5	167	99	0.95	0.59	999999	999999	118	888888
442	63	1	0	72	155	94	0.93	0.61	999999	999999	124	888888
443	44	1	1	88	177.5	107	1.04	0.6	999999	999999	152	888888
444	42	1	1	71.5	170	89	0.95	0.52	999999	999999	122	888888
445	36	1	0	66.5	177	82	0.88	0.46	999999	999999	112	888888
446	61	1	0	69.8	161	94	0.89	0.58	221	54	151	888888
447	60	1	0	86	175	105	0.95	0.6	273	57	138	888888
448	60	1	1	84	161	99	0.88	0.61	159	29	151	888888
449	60	1	0	73	171	100	0.97	0.58	999999	999999	140	888888
450	58	1	1	71	165	90	0.92	0.55	214	40	142	888888
451	58	1	1	89	184	102	0.97	0.55	230	36	119	888888
452	57	1	0	70	168	89	0.91	0.53	235	44	121	888888
453	57	1	0	80	164	105	0.96	0.64	241	36	131	888888
454	57	1	0	80.5	175	92	0.89	0.53	283	53	137	888888
455	57	1	1	81.5	179	97	0.94	0.54	189	37	101	888888
456	57	1	1	81.5	179	97	0.94	0.54	189	37	101	888888
457	56	1	1	73	165	98	0.92	0.59	254	36	119	888888
458	55	1	1	73	166	93	0.95	0.56	184	55	113	888888
459	56	1	1	80	174	96	0.93	0.55	165	51	109	888888
460	57	1	0	63	161	93	1	0.58	208	47	113	888888
461	57	1	0	84	163	109	1.03	0.67	229	51	143	888888
462	56	1	0	82	177	94	0.9	0.53	252	50	156	888888
463	57	1	1	84.5	166	109	0.99	0.66	225	51	133	888888
464	51	1	0	78.5	166	96	0.93	0.58	222	36	111	888888
465	56	1	0	74.5	171	94	0.9	0.55	241	48	135	888888
466	57	1	0	103.5	181	112	1.01	0.62	239	35	120	888888
467	51	1	0	62	168	90	0.96	0.54	209	49	100	888888
468	50	1	1	59	168	83	0.91	0.49	184	42	102	888888
469	49	1	0	81	172	98	0.95	0.57	179	33	102	888888
470	57	1	1	124	167	135	0.94	0.81	270	53	161	888888
471	49	1	1	75	165	97	0.92	0.59	229	39	139	888888
472	48	1	0	69	170	83	0.89	0.49	201	70	104	888888
473	48	1	0	85.5	167	105	0.96	0.63	266	58	159	888888
474	46	1	0	76	170	98	1.01	0.58	234	50	100	888888
475	46	1	0	84	170	98	0.93	0.58	199	51	116	888888
476	45	1	0	70.5	164	95	0.97	0.58	205	46	121	888888
477	45	1	1	105.5	171	115	0.97	0.67	220	42	141	888888
478	45	1	1	83	176	94	0.95	0.53	269	32	105	888888
479	47	1	0	85.5	167	102	0.95	0.61	288	45	119	888888
480	44	1	0	87	170	102	0.92	0.6	255	42	92	888888
481	44	1	1	85.8	177	100	0.95	0.56	259	52	151	888888
482	45	1	0	66	155	95	0.99	0.61	215	66	124	888888
483	44	1	0	68.5	162	95	0.96	0.59	262	52	116	888888
484	44	1	0	81	172	95	0.91	0.55	264	54	124	888888
485	44	1	1	94.5	169	106	0.98	0.63	269	40	122	888888
486	47	1	1	72.5	162	96	0.95	0.59	206	39	124	888888
487	43	1	0	76	169	94	0.89	0.56	213	49	118	888888
488	47	1	0	94	180	96	0.91	0.53	225	58	119	888888
489	42	1	1	65	166	87	0.92	0.52	184	51	106	888888
490	42	1	1	82.5	168	104	0.97	0.62	187	63	129	888888
491	46	1	0	73	168	90	0.97	0.54	222	45	129	888888
492	42	1	0	79.5	171	93	0.91	0.54	210	53	119	888888
493	39	1	0	74	172	94	0.94	0.55	267	38	99	888888
494	46	1	0	76	176	96	0.95	0.55	159	61	108	888888
495	39	1	1	81.5	163	101	0.94	0.62	217	44	118	888888
496	39	1	0	78.5	175	95	0.96	0.54	190	48	106	888888
497	39	1	0	78.5	175	95	0.96	0.54	190	48	106	888888
498	38	1	0	77	169	99	0.94	0.59	282	46	112	888888
499	38	1	0	77	169	99	0.94	0.59	282	46	112	888888
500	38	1	1	79	166	95	0.97	0.57	177	45	112	888888
501	46	1	1	83.5	175	104	1.02	0.59	270	44	112	888888
502	47	1	1	82	160	104	1.02	0.65	266	27	119	888888
503	37	1	0	76.5	177	93	0.89	0.53	276	56	103	888888
504	56	1	1	80	174	96	0.93	0.55	999999	999999	109	888888
505	56	1	0	52.8	153	83	0.97	0.54	187	63	119	888888
506	62	1	0	83	170	97	0.94	0.57	239	53	136	888888
507	51	1	0	82	161	92	0.91	0.57	264	46	141	888888
508	40	1	0	74	167	83	0.93	0.5	404	41	113	888888
509	52	1	1	77	166	98	1.02	0.59	288	57	154	888888
510	56	1	1	64	163	86	0.98	0.53	150	78	114	888888
511	62	1	1	74	164	87	0.88	0.53	222	55	167	888888
512	52	1	1	81	160	98	1.09	0.61	289	49	111	888888
513	37	1	1	65	167	81	0.95	0.49	207	47	120	888888
514	53	1	0	71.5	166	87	0.94	0.52	216	45	113	888888
515	36	1	0	74	164	85	0.93	0.52	201	61	117	888888
516	61	1	0	79.4	161	100	1.04	0.62	272	42	999999	888888
517	61	1	0	79.4	161	100	1.04	0.62	272	42	999999	888888
518	45	1	0	76.6	172.4	90	0.98	0.52	999999	999999	130	888888
519	63	1	0	66	163	91	0.99	0.56	225	76	124	888888
520	55	1	1	67	160	88	1.01	0.55	190	48	123	888888
521	54	1	0	78	170	89	0.9	0.52	163	36	114	888888
522	54	1	0	168.5	0	88	0.96	999999	204	51	121	888888
523	56	1	1	69.5	162.5	87	0.93	0.54	196	63	140	888888
524	44	1	1	74.8	167.3	91	1.01	0.54	187	45	120	888888
525	61	1	0	98	175.5	102	0.93	0.58	231	44	130	888888
526	40	1	0	79.8	180	86	0.91	0.48	212	69	123	888888
527	39	1	1	87.5	176.5	87	0.9	0.49	221	33	129	888888
528	36	1	0	102.7	177	100	0.95	0.56	139	23	132	888888
529	46	1	0	66.5	160.5	78	0.91	0.49	156	29	127	888888
530	65	1	0	78	166	95	0.99	0.57	272	34	149	888888
531	61	1	0	70.7	167	76	0.88	0.46	203	58	151	888888
532	63	1	0	79	176.5	92	0.97	0.52	161	46	127	888888
533	41	1	0	72	159	90	0.96	0.57	229	49	130	888888
534	64	1	0	76	160	90	0.93	0.56	275	70	125	888888
535	57	1	1	102	167	111	0.94	0.66	222	25	140	888888
536	57	1	1	102	167	111	0.94	0.66	222	25	140	888888
537	41	1	0	94.6	172	97	0.94	0.56	195	36	126	888888
538	41	1	1	71	167	96	1.04	0.57	229	33	120	888888
539	52	1	1	88.6	174.8	100	0.97	0.57	240	37	115	888888
540	54	1	1	62.5	151.5	86	0.95	0.57	252	36	112	888888
541	55	1	0	106	165	117	1.04	0.71	265	33	143	888888
542	41	1	0	81	170	58	0.61	0.34	212	39	150	888888
543	39	1	0	88.9	172.5	96	0.94	0.56	217	50	129	888888
544	39	1	0	80	170	87	0.86	0.51	226	38	145	888888
545	41	1	1	61	166	81	1.01	0.49	188	43	131	888888
546	36	1	1	87.5	174.3	96	0.93	0.55	211	43	112	888888
547	38	1	0	86.8	159.5	103	1.01	0.65	275	42	125	888888
548	38	1	0	88.7	169	96	0.9	0.57	249	52	125	888888
549	59	1	0	69.5	161.4	87	0.95	0.54	281	90	150	888888
550	51	1	0	76.5	167.5	90	0.92	0.54	255	51	161	888888
551	53	1	1	60.5	171.5	77	1.03	0.45	259	52	117	888888
552	53	1	1	60.5	171.5	77	1.03	0.45	259	52	117	888888
553	59	1	0	73.4	167.6	85	0.87	0.51	206	51	133	888888
554	46	1	0	92	168.5	96	1.03	0.57	322	46	130	888888
555	56	1	0	68.7	170	83	0.86	0.49	283	56	113	888888
556	55	1	0	82	169.5	97	0.95	0.57	247	65	117	888888
557	56	1	0	74	165	90	0.98	0.55	204	51	136	888888
558	62	1	0	97	175	105	1.01	0.6	201	50	135	888888
559	45	1	1	77.8	179	92	0.96	0.51	226	40	112	888888
560	45	1	1	77.8	179	92	0.96	0.51	226	40	112	888888
561	44	1	0	67	171.5	76	0.88	0.44	275	50	125	888888
562	42	1	1	70.7	171.7	83	0.92	0.48	256	53	125	888888
563	42	1	1	70.7	171.7	83	0.92	0.48	256	53	125	888888
564	62	1	0	72.5	167	88	0.96	0.53	214	63	145	888888
565	64	1	0	75.4	165.2	93	0.96	0.56	193	37	125	888888
566	54	1	0	65.4	167.3	79	0.86	0.47	230	40	137	888888
567	50	1	1	73	171	97	1	0.57	277	51	99	888888
568	54	1	0	84.2	165.4	95	0.95	0.57	209	44	148	888888
569	53	1	0	66.5	146	93	1.06	0.64	217	54	111	888888
570	61	1	0	73	159	90	0.95	0.57	170	40	129	888888
571	41	1	0	96	173	106	1	0.61	999999	999999	112	888888
572	41	1	0	91	168	93	0.98	0.55	999999	999999	154.5	888888
573	41	1	0	91	168	93	0.98	0.55	999999	999999	154.5	888888
574	37	1	1	89	170.8	97	0.96	0.57	999999	999999	124	888888
575	37	1	1	89	170.8	97	0.96	0.57	999999	999999	124	888888
576	54	1	0	69.8	160.7	90	0.96	0.56	999999	999999	131	888888
577	60	1	0	61.5	164.5	81	0.89	0.49	999999	999999	139	888888
578	60	1	0	61.5	164.5	81	0.89	0.49	999999	999999	139	888888
579	63	1	0	78	160.5	106	1.06	0.66	224	36	167.5	888888
580	63	1	0	80	169.4	102	1.01	0.6	238	40	170	888888
581	49	1	0	65.6	171.7	80	0.88	0.47	999999	999999	127	888888
582	61	1	0	52.5	165.5	999999	999999	999999	999999	999999	114	888888
583	50	1	1	102	174	105	0.98	0.6	999999	999999	156	888888
584	50	1	0	67	166.2	84	0.91	0.51	222	61	115	888888
585	50	1	0	67	166.2	84	0.91	0.51	222	61	115	888888
586	45	1	0	77	168	90	0.94	0.54	361	51	123	888888
587	57	1	1	66.5	175.2	80	0.89	0.46	324	35	136	888888
588	64	1	0	77.6	162.7	95	0.96	0.58	999999	999999	165	888888
589	58	1	1	55	156.5	79	0.93	0.5	999999	999999	168	888888
590	47	1	1	97	163.5	108	0.96	0.66	999999	999999	161	888888
591	40	1	0	79	166	95	1.12	0.57	999999	999999	119	888888
592	48	1	1	67	166.5	77	0.83	0.46	999999	999999	106	888888
593	61	1	0	99.5	178.5	109	1.02	0.61	999999	999999	155	888888
594	55	1	0	84.4	168.2	102	1.02	0.61	999999	999999	120	888888
595	54	1	1	60	160	78	0.92	0.49	999999	999999	122	888888
596	44	1	1	72.3	155.6	96	0.92	0.62	999999	999999	127	888888
597	63	1	1	79.5	166.5	96	0.94	0.58	226	71	167	888888
598	52	1	0	82.4	171.5	91	0.92	0.53	281	44	148	888888
599	43	1	0	79.5	170	94	0.93	0.55	258	48	134	888888
600	43	1	0	79.5	170	94	0.93	0.55	258	48	134	888888
601	41	1	0	88	171.5	102	1.05	0.59	279	43	125	888888
602	56	1	0	82.8	164.5	97	0.97	0.59	239	61	139	888888
603	64	1	0	83	161.5	98	0.93	0.61	239	38	121	888888
604	65	1	0	61	158.5	80	0.87	0.5	288	36	176	888888
605	37	1	0	80.7	174.2	88	0.91	0.51	172	45	116	888888
606	42	1	0	80.1	169	90	0.95	0.53	265	41	112	888888
607	42	1	0	80.1	169	90	0.95	0.53	265	41	112	888888
608	56	1	1	70	162.5	92	0.96	0.57	244	57	176	888888
609	50	1	1	59.8	161.6	81	0.93	0.5	174	53	97	888888
610	57	1	0	82	168	99	0.93	0.59	268	51	161	888888
611	39	1	0	92	181.5	94	0.93	0.52	220	37	136	888888
612	55	1	1	76	167.5	99	1.02	0.59	294	66	172.5	888888
613	57	1	1	74.5	169.9	88	0.92	0.52	149	47	151	888888
614	44	1	1	72.3	160.3	90	0.92	0.56	285	44	111	888888
615	57	1	0	63.5	157.3	89	0.97	0.57	246	56	135	888888
616	57	1	0	63.5	157.3	89	0.97	0.57	246	56	135	888888
617	43	1	0	97.1	165	108	1.01	0.65	262	41	123	888888
618	58	1	0	95.7	172	105	0.99	0.61	262	58	136	888888
619	51	1	0	92.8	161.2	109	1.01	0.68	239	30	128	888888
620	41	1	0	76	175	92	1.05	0.53	196	33	122	888888
621	46	1	0	84.5	161.5	105	1.02	0.65	402	47	134	888888
622	39	1	1	80.1	181	84	0.87	0.46	253	45	124	888888
623	54	1	0	71.7	157.2	92	0.96	0.59	285	43	131	888888
624	40	1	0	76.1	166.1	92	0.91	0.55	202	27	111	888888
625	51	1	0	82.5	162.2	100	0.93	0.62	266	56	147	888888
626	51	1	0	82.5	162.2	100	0.93	0.62	266	56	147	888888
627	61	1	1	75.4	168.6	93	0.96	0.55	192	47	130	888888
628	45	1	1	58.3	163.2	84	0.91	0.51	217	24	103	888888
629	45	1	1	58.3	163.2	84	0.91	0.51	217	24	103	888888
630	41	1	0	116.7	179.5	116	1.02	0.65	239	46	132	888888
631	41	1	1	75.6	167.6	98	0.97	0.58	230	39	129	888888
632	41	1	1	75.6	167.6	98	0.97	0.58	230	39	129	888888
633	65	1	0	86	170.2	100	0.95	0.59	203	33	147	888888
634	56	1	0	92	169	100	0.91	0.59	244	38	171	888888
635	64	1	0	74.5	156.5	96	0.91	0.61	228	26	130	888888
636	38	1	1	70.6	157.5	94	0.94	0.6	215	57	138	888888
637	38	1	1	89	175	94	0.85	0.54	206	32	105	888888
638	43	1	1	78.5	178.5	87	0.87	0.49	236	70	125	888888
639	37	1	0	79.2	175.4	83	0.79	0.47	156	52	140	888888
640	37	1	0	79.2	175.4	83	0.79	0.47	156	52	140	888888
641	64	1	0	79.2	165	98	0.93	0.59	167	48	145	888888
642	64	1	0	79.2	165	98	0.93	0.59	167	48	145	888888
643	60	1	999999	70	160.8	94	0.9	0.58	194	41	130	888888
644	35	1	1	88	158.5	99	0.88	0.62	348	34	115	888888
645	47	1	1	81.1	169.6	92	0.89	0.54	263	48	110	888888
646	48	1	0	81	170	88	0.81	0.52	245	42	117	888888
647	38	1	1	107	188	108	1	0.57	199	31	120	888888
648	40	1	0	79	175	89	0.96	0.51	172	42	105	888888
649	40	1	0	79	175	89	0.96	0.51	172	42	105	888888
650	52	1	0	84	175	88	0.99	0.5	230	39	145	888888
651	45	1	1	84	170	100	1.01	0.59	200	34	135	888888
652	48	1	1	87	167	103	0.92	0.62	252	70	120	888888
653	48	1	1	87	167	103	0.92	0.62	252	70	120	888888
654	49	1	1	87	165	99	0.91	0.6	197	41	125	888888
655	55	1	0	60	152	93	0.99	0.61	199	32	101	888888
656	42	1	1	99	182	106	0.99	0.58	203	53	150	888888
657	47	1	1	70	163	88	0.95	0.54	218	40	114	888888
658	60	1	0	93	153	118	0.95	0.77	999999	62	149	888888
659	53	1	0	74	161	101	1.01	0.63	244	48	119	888888
660	43	1	0	63.5	164	89	0.9	0.54	222	28	129	888888
661	48	1	999999	72	161	97	0.99	0.6	206	55	105	888888
662	61	1	0	84	173	94	0.93	0.54	214	69	150	888888
663	59	1	0	68	161	92	0.98	0.57	199	49	149	888888
664	53	1	0	95	169	108	0.98	0.64	184	37	126	888888
665	57	1	1	81	154	100	0.95	0.65	180	43	105	888888
666	43	1	1	74	165	87	0.89	0.53	255	31	120	888888
667	39	1	1	89	169	102	1	0.6	243	34	119	888888
668	62	1	0	78	159	104	0.99	0.65	241	49	161	888888
669	62	1	0	78	159	104	0.99	0.65	241	49	161	888888
670	41	1	1	78.6	167	94	0.94	0.56	237	49	116.5	888888
671	60	1	1	99.4	171	120	1.03	0.7	227	40	150	888888
672	57	1	0	79	170	100	0.96	0.59	207	45	107	888888
673	41	1	1	116	183	117	1.04	0.64	216	26	101	888888
674	40	1	1	69	164	83	0.86	0.51	255	44	115	888888
675	40	1	1	69	164	83	0.86	0.51	255	44	115	888888
676	44	1	0	85	172	90	0.89	0.52	217	30	119	888888
677	38	1	0	72	172	90	0.87	0.52	196	51	138	888888
678	38	1	1	76	184	88	0.9	0.48	211	51	99	888888
679	59	1	0	82	161	98	1	0.61	205	46	137	888888
680	50	1	0	86.7	170	97	0.94	0.57	205	43	129	888888
681	35	1	0	69.6	168	78	0.92	0.46	156	59	120	888888
682	51	1	1	60	160	88	0.96	0.55	289	37	141	888888
683	53	1	0	82	173	94	0.95	0.54	141	25	150	888888
684	64	1	0	86	166	103	0.92	0.62	228	35	164	888888
685	54	1	0	81	156	101	0.84	0.65	216	67	124	888888
686	54	1	0	81	156	101	0.84	0.65	216	67	124	888888
687	63	1	0	85.6	168	105	0.97	0.63	238	40	127	888888
688	36	1	0	74	173	86	0.91	0.5	189	57	113	888888
689	36	1	0	74	173	86	0.91	0.5	189	57	113	888888
690	51	1	0	91.2	173	98	0.92	0.57	182	53	149	888888
691	54	1	0	82	164	93	0.94	0.57	237	23	114	888888
692	54	1	0	82	164	93	0.94	0.57	237	23	114	888888
693	46	1	1	66	169	77	0.83	0.46	253	70	122	888888
694	46	1	1	66	169	77	0.83	0.46	253	70	122	888888
695	51	1	0	79	178	94	0.94	0.53	228	56	118	888888
696	45	1	0	77	169	93	0.95	0.55	237	37	113	888888
697	40	1	0	86	169	94	0.91	0.56	999999	999999	100	888888
698	47	1	1	88	176	102	0.99	0.58	250	36	114	888888
699	46	1	1	88	171	98	0.89	0.57	178	31	144	888888
700	43	1	0	68.2	172	89	0.96	0.52	344	59	124	888888
701	60	1	0	92	183	99	0.85	0.54	228	68	109	888888
702	59	1	0	88	171	98	0.89	0.57	192	57	154	888888
703	39	1	0	65	161	80	0.9	0.5	484	52	118	888888
704	35	1	0	86	180	98	0.96	0.54	187	46	161	888888
705	35	1	0	86	180	98	0.96	0.54	187	46	161	888888
706	57	1	0	71	166	85	0.88	0.51	206	65	109	888888
707	57	1	0	71	166	85	0.88	0.51	206	65	109	888888
708	39	1	0	75	169	93	0.93	0.55	250	68	113	888888
709	53	1	0	71.6	161	90	0.95	0.56	217	51	117	888888
710	53	1	0	71.6	161	90	0.95	0.56	217	51	117	888888
711	39	1	0	85	177	89	0.87	0.5	280	38	111	888888
712	52	1	1	80	172	97	0.97	0.56	161	36	115	888888
713	49	1	0	88	168	104	0.98	0.62	218	44	140	888888
714	37	1	0	83	167	97	0.9	0.58	162	34	106	888888
715	54	1	0	88.8	164	107	0.98	0.65	218	45	122	888888
716	58	1	0	84	162	96	0.91	0.59	241	70	164	888888
717	51	1	0	93	174	109	0.96	0.63	264	34	129	888888
718	49	1	1	74.2	169	93	0.95	0.55	211	40	112	888888
719	63	1	1	76	171	94	0.98	0.55	249	33	116	888888
720	35	1	1	67.2	167	81	0.89	0.49	180	45	100	888888
721	60	1	0	80.2	160	105	1.01	0.66	177	51	120	888888
722	60	1	0	80.2	160	105	1.01	0.66	177	51	120	888888
723	56	1	1	68.4	171	84	0.89	0.49	163	36	103	888888
724	55	1	0	71	160	94	0.89	0.59	257	39	129	888888
725	60	1	0	79.2	165	103	0.99	0.62	177	38	110	888888
726	62	1	1	77	160	94	0.86	0.59	189	35	139	888888
727	64	1	1	79	163	103	1.04	0.63	167	30	132	888888
728	64	1	1	79	163	103	1.04	0.63	167	30	132	888888
729	61	1	1	61	158	93	1.02	0.59	195	40	113	888888
730	45	1	0	76	175	91	0.91	0.52	187	25	145	888888
731	47	1	1	79.6	169	87	0.87	0.51	245	60	116	888888
732	39	1	1	76.2	168	92	0.96	0.55	230	45	129	888888
733	58	1	1	65.6	172	88	0.93	0.51	207	48	130	888888
734	50	1	0	73.6	178	87	0.91	0.49	188	33	113.5	888888
735	45	1	1	78.4	157	100	0.99	0.64	246	21	96	888888
736	53	1	0	79	159	102	1.03	0.64	263	38	167	888888
737	60	1	1	79.2	168	92	0.97	0.55	273	28	126	888888
738	38	1	0	80.2	166	92	0.92	0.55	274	46	127	888888
739	59	1	1	73.2	156	99	0.98	0.63	186	40	116	888888
740	36	1	0	78.5	185	85	0.83	0.46	201	43	999999	888888
741	46	1	0	59	165	83	0.9	0.5	191	46	104	888888
742	37	1	1	102.6	167	119	1.09	0.71	253	43	134	888888
743	40	1	1	61	166	81	0.84	0.49	248	34	96	888888
744	48	1	1	81.2	170	93	0.89	0.55	269	38	127	888888
745	48	1	1	81.2	170	93	0.89	0.55	269	38	127	888888
746	36	1	1	77	172	86	0.88	0.5	267	40	122	888888
747	44	1	1	79.2	163	102	1.02	0.63	234	35	104	888888
748	44	1	1	79.2	163	102	1.02	0.63	234	35	104	888888
749	36	1	0	71	170	81	0.84	0.48	211	33	105	888888
750	60	1	0	87.6	175	100	0.93	0.57	221	35	113	888888
751	46	1	0	83.6	176	89	0.89	0.51	999999	999999	125	888888
752	61	1	0	87	167	104	0.97	0.62	268	50	142.5	888888
753	36	1	1	89	171	97	0.92	0.57	239	29	122	888888
754	51	1	0	62	164	85	0.91	0.52	250	47	110	888888
755	53	1	0	93	176	97	0.9	0.55	309	39	117	888888
756	44	1	0	83	164	94	0.9	0.57	195	51	115.5	888888
757	56	1	1	88.2	175	95	0.91	0.54	237	36	120	888888
758	55	1	1	72	165	89	0.93	0.54	205	41	112	888888
759	41	1	0	123.4	178	118	0.95	0.66	194	37	157	888888
760	41	1	0	123.4	178	118	0.95	0.66	194	37	157	888888
761	64	1	0	94.6	165	107	0.94	0.65	226	37	148	888888
762	62	1	0	59	164	79	0.9	0.48	177	54	109	888888
763	50	1	0	83.8	177	95	0.9	0.54	221	36	120	888888
764	36	1	0	87	180	103	0.98	0.57	218	31	115	888888
765	62	1	0	80	171	93	0.95	0.54	210	33	124	888888
766	60	1	0	65.2	160	91	0.97	0.57	207	25	133	888888
767	60	1	0	65.2	160	91	0.97	0.57	207	25	133	888888
768	54	1	0	88	170	99	0.94	0.58	191	55	125	888888
769	40	1	1	51	160.5	70	0.78	0.44	254	43	108	888888
770	40	1	1	51	160.5	70	0.78	0.44	254	43	108	888888
771	58	1	0	75	171	87	0.86	0.51	186	23	130	888888
772	58	1	0	75	171	87	0.86	0.51	186	23	130	888888
773	62	1	1	76	163	98	0.97	0.6	188	29	130	888888
774	38	1	1	65	162	81	0.87	0.5	200	38	120	888888
775	38	1	1	65	162	81	0.87	0.5	200	38	120	888888
776	51	1	1	74	169	89	0.93	0.53	199	30	124	888888
777	50	1	0	86.2	172	103	0.98	0.6	299	38	110	888888
778	38	1	0	79.2	176	92	0.89	0.52	249	57	119	888888
779	42	1	0	79.6	177	94	0.92	0.53	216	76	123	888888
780	37	1	0	73.2	168	88	0.93	0.52	269	61	118	888888
781	56	1	0	81	177	92	0.82	0.52	205	40	142	888888
782	50	1	1	84	170	94	0.84	0.55	204	39	139	888888
783	50	1	1	84	170	94	0.84	0.55	204	39	139	888888
784	65	1	0	67	164	87	0.92	0.53	205	67	177	888888
785	59	1	1	66	152	90	0.98	0.59	225	51	168	888888
786	59	1	1	66	152	90	0.98	0.59	225	51	168	888888
787	43	1	1	71.5	167.9	94	1.02	0.56	239	57	162	888888
788	43	1	1	71.5	167.9	94	1.02	0.56	239	57	162	888888
789	56	1	1	79	171	101	1.02	0.59	217	41	130	888888
790	56	1	1	79	171	101	1.02	0.59	217	41	130	888888
791	58	1	1	66	165.2	89	0.99	0.54	242	63	130	888888
792	42	1	0	80.7	170.5	92	1.05	0.54	247	57	127	888888
793	65	1	0	70	161	94	1	0.58	239	49	124	888888
794	65	1	0	70	161	94	1	0.58	239	49	124	888888
795	60	1	0	82	178	96	0.99	0.54	193	50	134	888888
796	54	1	1	64.5	162	88	0.98	0.54	219	52	137	888888
797	54	1	1	64.5	162	88	0.98	0.54	219	52	137	888888
798	46	1	0	65	168	87	0.96	0.52	175	58	111	888888
799	46	1	0	77.2	176	92	1.03	0.52	214	40	116	888888
800	47	1	0	78	167.6	86	0.93	0.51	141	39	102	888888
801	47	1	0	78	167.6	86	0.93	0.51	141	39	102	888888
802	61	1	0	74.2	174	93	1.02	0.53	195	43	136	888888
803	49	1	0	87.2	171	101	1	0.59	238	42	119	888888
804	49	1	0	87.2	171	101	1	0.59	238	42	119	888888
805	55	1	1	72	165	57	0.65	0.35	196	31	134	888888
806	39	1	0	96	179	101	1.01	0.56	186	42	130	888888
807	37	1	1	85.6	173	102	1.05	0.59	256	39	119	888888
808	61	1	0	69.8	159.7	98	1.07	0.61	264	54	144	888888
809	61	1	0	69.8	159.7	98	1.07	0.61	264	54	144	888888
810	34	1	0	105.5	174.2	114	1.07	0.65	182	51	171	888888
811	47	1	1	79.2	167	97	0.98	0.58	292	41	116	888888
812	42	1	0	73.5	176.6	77	0.89	0.44	267	48	90	888888
813	45	1	0	70	164	89	1.07	0.54	297	39	107	888888
814	45	1	0	70	164	89	1.07	0.54	297	39	107	888888
815	42	1	0	71.5	169	90	0.99	0.53	250	45	140	888888
816	48	1	0	78.4	172.7	96	1.03	0.56	192	52	124	888888
817	54	1	0	73.8	176.7	84	0.92	0.48	219	28	132	888888
818	42	1	0	76	172.5	91	1.05	0.53	216	66	104	888888
819	46	1	1	75.7	171.4	94	1.04	0.55	225	33	124	888888
820	42	1	0	89	176.9	97	1	0.55	183	45	137	888888
821	46	1	0	91.5	172.5	105	1.07	0.61	239	60	112	888888
822	46	1	0	91.5	172.5	105	1.07	0.61	239	60	112	888888
823	57	1	0	78.2	166.3	98	1.02	0.59	264	47	136	888888
824	41	1	0	125.5	172.4	123	1.05	0.71	303	46	145	888888
825	34	1	1	87	175.4	94	1	0.54	244	33	125	888888
826	54	1	1	85.2	177.5	99	1	0.56	271	54	123	888888
827	54	1	1	85.2	177.5	99	1	0.56	271	54	123	888888
828	46	1	1	83.2	164.7	105	1.94	0.64	241	47	105	888888
829	61	1	0	74.5	158	103	1.11	0.65	249	52	115	888888
830	60	1	0	60.5	164.7	74	0.84	0.45	186	43	117	888888
831	38	1	0	94.9	178	98	0.99	0.55	192	59	109	888888
832	40	1	1	73	162.3	93	1.03	0.57	222	37	108	888888
833	40	1	1	73	162.3	93	1.03	0.57	222	37	108	888888
834	46	1	0	72.5	165	89	1.02	0.54	160	65	112	888888
835	35	1	0	56.5	176.3	69	0.91	0.39	125	49	98	888888
836	41	1	1	60	169	81	1.03	0.48	216	56	100	888888
837	41	1	1	60	169	81	1.03	0.48	216	56	100	888888
838	59	1	0	76.4	171.7	87	0.95	0.51	247	47	157	888888
839	40	1	0	82.2	165	95	1.01	0.58	242	31	138	888888
840	37	1	0	82.1	163.6	100	1.04	0.61	184	32	130	888888
841	35	1	1	98	173	106	1.02	0.61	269	40	129	888888
842	38	1	1	84	178.5	91	0.98	0.51	258	48	106	888888
843	41	1	0	84.2	180.5	95	1.03	0.53	218	35	104	888888
844	56	1	0	88.5	169	104	1.01	0.62	231	62	144	888888
845	43	1	0	86.3	180.5	102	1.03	0.57	252	39	110	888888
846	51	1	1	86.3	185	96	0.99	0.52	240	29	143	888888
847	55	1	0	73	171.4	91	1	0.53	218	60	132	888888
848	46	1	0	81.7	177.8	93	0.99	0.52	202	61	113.5	888888
849	35	1	0	63.1	172	74	0.99	0.43	157	43	110	888888
850	60	1	0	97.5	179.5	112	1.1	0.62	244	58	85	888888
851	37	1	0	86.5	176.5	98	0.99	0.56	196	41	114	888888
852	46	1	1	68	175.3	82	0.94	0.47	251	68	106	888888
853	36	1	1	87	182.5	91	1	0.5	166	42	120	888888
854	42	1	0	69	168	83	0.97	0.49	158	71	121	888888
855	42	1	0	69	168	83	0.97	0.49	158	71	121	888888
856	52	1	0	82	158	98	0.98	0.62	163	46	126	888888
857	39	1	1	99	180.6	106	1.05	0.59	202	34	130	888888
858	39	1	1	99	180.6	106	1.05	0.59	202	34	130	888888
859	38	1	1	63.7	163	82	0.98	0.5	200	43	110	888888
860	51	1	1	77.5	169	94	1.11	0.56	223	53	110	888888
861	56	1	0	69.5	167.7	91	1	0.54	189	52	114	888888
862	56	1	0	69.5	167.7	91	1	0.54	189	52	114	888888
863	62	1	0	57	159	86	1.05	0.54	255	64	112	888888
864	62	1	0	57	159	86	1.05	0.54	255	64	112	888888
865	37	1	0	99	174.1	105	1.01	0.6	246	57	124	888888
866	52	1	0	63	163	83	0.99	0.51	267	46	103	888888
867	52	1	0	63	163	83	0.99	0.51	267	46	103	888888
868	36	1	0	73.8	183.4	76	0.94	0.41	125	25	107	888888
869	44	1	0	86.1	169	99	0.98	0.59	197	42	124	888888
870	64	1	1	66.8	167	86	1.05	0.51	167	44	108	888888
871	55	1	0	95	167	108	1.04	0.65	217	53	144	888888
872	51	1	0	88.5	170.5	97	1.01	0.57	253	56	154	888888
873	35	1	0	57.5	157	73	1.03	0.46	191	77	86	888888
874	35	1	0	57.5	157	73	1.03	0.46	191	77	86	888888
875	61	1	0	62.8	166.5	83	0.97	0.5	176	48	116	888888
876	37	1	1	60	161	79	0.93	0.49	201	41	106	888888
877	61	1	0	65	169	81	0.89	0.48	224	32	157	888888
878	45	1	1	65.8	165.8	84	0.92	0.51	193	44	108	888888
879	34	1	1	68.5	168.1	75	0.9	0.45	167	59	111	888888
880	34	1	1	68.5	168.1	75	0.9	0.45	167	59	111	888888
881	44	1	0	84.3	176.2	92	1.01	0.52	277	51	110	888888
882	44	1	0	84.3	176.2	92	1.01	0.52	277	51	110	888888
883	42	1	0	81	171.5	97	1	0.57	199	38	110	888888
884	39	1	0	83.5	176.5	91	0.99	0.52	121	41	120	888888
885	64	1	0	78.5	159	103	1.03	0.65	198	45	148	888888
886	40	1	0	79.3	168.5	91	0.98	0.54	199	37	100	888888
887	50	1	0	80.8	171.5	98	1	0.57	200	40	107	888888
888	49	1	1	58.5	164	83	0.98	0.51	160	46	97	888888
889	40	1	1	57.4	160.5	78	0.94	0.49	264	56	104	888888
890	39	1	1	88	181	99	1.02	0.55	286	43	106	888888
891	39	1	1	88	181	99	1.02	0.55	286	43	106	888888
892	55	1	1	77	160	103	1.11	0.64	229	56	111	888888
893	55	1	1	77	160	103	1.11	0.64	229	56	111	888888
894	36	1	1	70	165	90	1.03	0.55	265	44	119	888888
895	47	1	0	77.8	173	86	1.04	0.5	228	37	111	888888
896	44	1	0	70.5	170	81	0.98	0.48	229	44	106	888888
897	49	1	0	69.5	169	91	0.95	0.54	159	42	113	888888
898	49	1	0	69.5	169	91	0.95	0.54	159	42	113	888888
899	35	1	1	77	171.5	92	1	0.54	180	51	100	888888
900	47	1	1	71.5	174.1	79	0.89	0.45	177	57	95	888888
901	47	1	1	71.5	174.1	79	0.89	0.45	177	57	95	888888
902	40	1	0	78	171.2	89	0.97	0.52	222	43	113	888888
903	50	1	0	80	180	96	1.04	0.53	271	54	120	888888
904	50	1	0	80	180	96	1.04	0.53	271	54	120	888888
905	61	1	0	61	165.1	82	0.91	0.5	194	31	125	888888
906	39	1	0	76.5	168.8	87	0.98	0.52	228	28	103	888888
907	39	1	0	76.5	168.8	87	0.98	0.52	228	28	103	888888
908	55	1	0	84	173	105	1.06	0.61	206	37	133	888888
909	55	1	0	84	173	105	1.06	0.61	206	37	133	888888
910	59	1	0	76	161.8	98	1	0.61	248	37	116	888888
911	41	1	0	75.5	170.5	87	0.95	0.51	207	45	109	888888
912	51	1	0	87.3	176.4	100	0.93	0.57	210	42	134	888888
913	54	1	1	61	153	84	1.01	0.55	198	45	109	888888
914	54	1	1	61	153	84	1.01	0.55	198	45	109	888888
915	43	1	1	69.5	162.5	85	0.94	0.52	242	57	132	888888
916	61	1	1	59	155	85	0.98	0.55	213	39	156	888888
917	38	1	0	89	184.4	87	0.93	0.47	169	51	126	888888
918	38	1	1	89.5	181.7	96	1.04	0.53	248	26	111	888888
919	47	1	1	82	180.2	88	0.94	0.49	239	51	105	888888
920	47	1	1	82	180.2	88	0.94	0.49	239	51	105	888888
921	36	1	0	133	193	115	1.02	0.6	204	40	119	888888
922	38	1	1	76	165.2	91	1.03	0.55	127	33	110	888888
923	40	1	1	70	169	87	0.97	0.51	201	43	103	888888
924	46	1	0	91.2	179.5	101	1.07	0.56	205	60	140	888888
925	38	1	1	99.5	177	100	1	0.56	201	37	116	888888
926	59	1	1	74	168	95	1.07	0.57	275	50	98	888888
927	40	1	1	81.6	171.5	101	1.05	0.59	239	33	115	888888
928	40	1	1	81.6	171.5	101	1.05	0.59	239	33	115	888888
929	35	1	0	80	173.5	88	0.95	0.51	221	49	102	888888
930	42	1	1	89.5	175.1	100	1.03	0.57	290	33	111	888888
931	35	1	0	99	180.8	101	0.99	0.56	211	49	123	888888
932	35	1	0	99	180.8	101	0.99	0.56	211	49	123	888888
933	39	1	1	73	176.5	83	0.94	0.47	191	53	126	888888
934	54	1	0	76.4	165.2	99	1.03	0.6	211	47	126	888888
935	50	1	0	76.9	172	96	1	0.56	171	45	112	888888
936	46	1	0	74.3	163	93	1.01	0.57	235	43	122	888888
937	36	1	1	60.5	174.7	72	0.89	0.41	190	48	109	888888
938	36	1	1	60.5	174.7	72	0.89	0.41	190	48	109	888888
939	41	1	1	82	175	95	1.04	0.54	201	40	127	888888
940	62	1	1	62.3	165	80	1	0.48	214	56	115	888888
941	36	1	0	87.4	176.5	92	0.96	0.52	184	42	117	888888
942	51	1	1	69	169.7	87	0.98	0.51	259	41	140	888888
943	41	1	0	68	177.2	82	0.9	0.46	150	54	121	888888
944	60	1	0	67	160.3	88	0.96	0.55	233	67	104	888888
945	37	1	0	67.1	165.4	84	0.94	0.51	220	34	118	888888
946	46	1	1	69.5	161	91	0.99	0.57	249	33	124	888888
947	51	1	0	77	165.6	95	1.01	0.57	225	52	105	888888
948	50	1	0	67.5	169.2	82	0.94	0.48	216	66	114	888888
949	50	1	1	67.3	166.8	83	0.99	0.5	257	60	105	888888
950	38	1	1	111.5	171	118	1.04	0.69	219	43	126	888888
951	62	1	0	54.4	162	79	0.93	0.49	222	51	116	888888
952	45	1	1	93.5	175	103	0.99	0.59	178	41	128	888888
953	61	1	1	85.2	164	108	1.09	0.66	230	57	169	888888
954	51	1	0	79.8	186	85	0.91	0.46	185	95	103	888888
955	49	1	0	74.5	164.8	95	0.99	0.58	233	41	125	888888
956	60	1	1	56.2	160	79	0.89	0.49	459	47	115	888888
957	42	1	1	63	168	80	0.92	0.48	208	43	104	888888
958	50	1	0	92	173.4	91	0.97	0.52	184	58	120	888888
959	38	1	1	91.5	170	104	1.03	0.61	201	45	126	888888
960	40	1	0	59.6	164	76	0.93	0.46	152	56	131	888888
961	40	1	1	76.8	178.8	87	0.97	0.49	227	34	98	888888
962	51	1	1	97.5	175	111	1.09	0.63	188	41	117	888888
963	36	1	0	78	180	88	0.96	0.49	283	67	110	888888
964	46	1	1	81.5	175.7	88	0.99	0.5	270	36	112	888888
965	40	1	0	70	186.2	73	0.79	0.39	198	50	110	888888
966	50	1	1	73.5	175	88	1.01	0.5	202	34	106	888888
967	44	1	0	74.5	183.7	81	0.98	0.44	251	45	109	888888
968	63	1	0	60.9	167	81	0.92	0.49	190	58	112	888888
969	62	1	0	48.8	160.5	73	0.89	0.45	292	92	105	888888
970	62	1	0	68.4	165	90	0.97	0.55	293	67	183	888888
971	63	1	1	64.5	165.8	79	1	0.48	250	44	123	888888
972	35	1	1	75	168	90	1.05	0.54	199	53	117	888888
973	53	1	1	70	155	95	1.08	0.61	207	41	122	888888
974	40	1	0	99.5	168.4	112	1.07	0.67	234	37	161	888888
975	49	1	0	80	172	94	1.07	0.55	213	55	115	888888
976	36	1	1	79.5	174.3	90	0.98	0.52	195	43	110	888888
977	39	1	1	80.9	177.7	96	1.02	0.54	161	33	111	888888
978	53	1	0	74.7	166	94	1.08	0.57	192	47	146	888888
979	51	1	1	68.5	163.5	89	1.02	0.54	245	46	134	888888
980	41	1	1	80.5	176	94	1.01	0.53	302	46	92	888888
981	61	1	1	77	177	96	1.13	0.54	197	47	97	888888
982	36	1	1	68	181.5	78	0.92	0.43	216	60	116	888888
983	47	1	1	107.8	171	117	1.06	0.68	253	37	135	888888
984	36	1	1	85	176	92	0.94	0.52	282	47	130	888888
985	44	1	1	93	170	99	1.01	0.58	200	47	132	888888
986	64	1	0	92.2	178	103	1.02	0.58	241	44	122	888888
987	48	1	1	89.5	175.8	101	1.12	0.57	235	41	133	888888
988	61	1	1	85	166	101	1.07	0.61	234	43	122	888888
989	43	1	0	78	179.9	90	0.96	0.5	177	62	97	888888
990	59	1	0	72.9	170.4	96	1.04	0.56	209	48	126	888888
991	37	1	0	65	172.7	81	1	0.47	223	63	92	888888
992	35	1	0	73.8	171.5	85	0.97	0.5	193	52	100	888888
993	46	1	1	77.5	170.4	92	0.99	0.54	214	55	135	888888
994	43	1	1	77.8	170	94	1.04	0.55	245	56	108	888888
995	44	1	1	73	170	90	0.96	0.53	216	47	117	888888
996	51	1	0	84.5	175	95	0.98	0.54	229	56	116	888888
997	49	1	1	68	164	82	0.94	0.5	191	70	105	888888
998	41	1	0	75	173.5	90	1.05	0.52	226	50	141	888888
999	35	1	1	59.6	168.5	79	0.93	0.47	213	61	98	888888
1000	50	1	0	71	170	93	0.99	0.55	261	90	114	888888
1001	49	1	0	108.5	182.7	113	1.05	0.62	270	45	122	888888
1002	35	1	0	64	167.8	80	0.92	0.48	233	66	96	888888
1003	45	1	0	82.4	177.3	86	0.92	0.49	162	45	124	888888
1004	60	1	1	85.7	168	102	1	0.61	296	47	126	888888
1005	49	1	1	101	181	109	1.09	0.6	143	36	104	888888
1006	44	1	1	87.3	177.5	98	1.08	0.55	314	40	120	888888
1007	36	1	0	98	178	103	1.02	0.58	271	45	116	888888
1008	36	1	0	88	178.9	95	0.99	0.53	207	33	113	888888
1009	45	1	1	73.5	179.2	88	1.04	0.49	252	40	138	888888
1010	49	1	0	84.5	166	106	1.07	0.64	193	39	112	888888
1011	34	1	1	74.5	170.8	90	0.97	0.53	181	53	152	888888
1012	36	1	1	76.8	174	98	1.07	0.56	226	65	149	888888
1013	36	1	1	78	178.3	84	0.9	0.47	203	51	108	888888
1014	39	1	1	77	169	93	1.03	0.55	146	39	115	888888
1015	41	1	1	97.2	182	102	1.01	0.56	232	45	114	888888
1016	43	1	1	81	176.5	96	1.09	0.54	126	31	102	888888
1017	37	1	1	87	180	95	0.99	0.53	269	34	121	888888
1018	46	1	0	82.5	174	103	0.97	0.59	206	35	113	888888
1019	61	1	0	89	176	107	1.03	0.61	190	35	110	888888
1020	59	1	0	64	170	88	1.02	0.52	249	70	116	888888
1021	57	1	1	74	176	85	0.91	0.48	147	43	104	888888
1022	44	1	1	73.5	167	92	1	0.55	345	36	109	888888
1023	35	1	0	66.2	164.5	81	0.95	0.49	170	63	115	888888
1024	42	1	1	64.5	165	83	1.05	0.5	308	42	120	888888
1025	41	1	1	55	166.7	72	0.96	0.43	171	59	96	888888
1026	38	1	0	71	175.2	84	0.98	0.48	214	53	111	888888
1027	48	1	0	76.4	177.2	84	1.02	0.47	217	58	92	888888
1028	46	1	1	89.6	173	95	1.01	0.55	214	57	118	888888
1029	40	1	0	85	175	94	1.01	0.54	198	38	121	888888
1030	41	1	0	91.3	177.7	96	0.98	0.54	241	31	105	888888
1031	52	1	0	77	180	95	1.03	0.53	257	44	152	888888
1032	52	1	1	61	172.5	79	0.93	0.46	209	48	123	888888
1033	35	1	1	69.7	172.5	82	0.91	0.48	229	56	97	888888
1034	40	1	1	82	172	99	0.96	0.58	181	37	125	888888
1035	60	1	1	70	163.5	98	1	0.6	169	45	118	888888
1036	53	1	0	68	165	90	0.92	0.55	213	38	127	888888
1037	55	1	0	88.2	153.5	103	0.94	0.67	226	39	134	888888
1038	49	1	1	102	173.5	114	0.99	0.66	225	42	130	888888
1039	52	1	1	60.5	170.5	80	0.89	0.47	242	44	133	888888
1040	44	1	1	85	173.5	101	0.92	0.58	296	39	110	888888
1041	40	1	0	81.5	171	98	0.91	0.57	245	60	118	888888
1042	39	1	1	95.4	176.5	100	0.94	0.57	180	34	123	888888
1043	40	1	0	59.5	156.5	87	1	0.56	271	52	108	888888
1044	40	1	0	92.5	166.5	107	0.99	0.64	200	51	148	888888
1045	43	1	0	85.5	171.5	94	0.92	0.55	279	43	120	888888
1046	43	1	0	88	178.3	91	0.89	0.51	161	30	113	888888
1047	36	1	1	71.8	175	89	0.96	0.51	206	47	107	888888
1048	36	1	1	93.4	172	104	0.99	0.6	191	27	132	888888
1049	40	1	0	74.6	175	86	0.96	0.49	206	42	131	888888
1050	43	1	1	92	174	100	0.96	0.57	202	49	128	888888
1051	40	1	1	91.7	167	108	0.97	0.65	195	39	137	888888
1052	42	1	0	75.3	163	86	0.89	0.53	268	45	114	888888
1053	37	1	1	83.4	185	92	0.92	0.5	165	43	128	888888
1054	43	1	0	55	158.6	77	0.84	0.49	211	45	108	888888
1055	45	1	0	89	165	103	0.95	0.62	236	41	131	888888
1056	42	1	1	79.8	181	87	0.86	0.48	209	36	119	888888
1057	36	1	1	97.8	173.2	108	1.04	0.62	216	43	135	888888
1058	38	1	0	67	173.5	85	0.91	0.49	246	52	103	888888
1059	38	1	0	83	165	102	0.96	0.62	191	40	141	888888
1060	43	1	0	77.5	174.2	84	0.84	0.48	238	39	123	888888
1061	44	1	1	81	176.2	91	0.92	0.52	260	33	100	888888
1062	42	1	0	94	193.4	91	0.8	0.47	201	69	127	888888
1063	46	1	1	76	170	91	0.96	0.54	187	30	129	888888
1064	39	1	1	62.8	169.8	83	0.92	0.49	240	25	114	888888
1065	39	1	1	79.5	180	92	0.93	0.51	198	43	114	888888
1066	42	1	0	69	160.5	58	0.58	0.36	204	53	130	888888
1067	40	1	0	61	159	80	0.85	0.5	215	65	110	888888
1068	45	1	0	77.9	162.7	87	0.93	0.53	225	27	110	888888
1069	40	1	1	76.5	175.5	86	0.88	0.49	254	44	95	888888
1070	44	1	1	90.9	176	104	0.96	0.59	260	50	153	888888
1071	43	1	0	89.5	172	96	0.88	0.56	290	46	112	888888
1072	45	1	0	79.5	167.7	91	0.91	0.54	219	32	130	888888
1073	38	1	1	78	172	90	0.89	0.52	200	56	108	888888
1074	39	1	0	71.3	149	96	0.96	0.64	230	39	119	888888
1075	43	1	0	66.1	174	77	0.81	0.44	212	69	112	888888
1076	40	1	1	84.8	181	91	0.87	0.5	226	48	116	888888
1077	41	1	1	76.6	169.3	91	0.88	0.54	227	37	108	888888
1078	38	1	1	63.3	167	79	0.92	0.47	181	79	119	888888
1079	41	1	1	71.2	165	72	0.75	0.44	193	35	117	888888
1080	40	1	0	79.7	176.4	88	0.88	0.5	237	48	128	888888
1081	43	1	0	80	172.5	100	0.99	0.58	282	50	132	888888
1082	42	1	0	86	175.6	96	0.95	0.55	235	48	110	888888
1083	38	1	0	76.8	174.8	85	0.89	0.49	231	51	115	888888
1084	41	1	0	69.5	169.5	85	0.89	0.5	265	61	107	888888
1085	36	1	0	73	175.6	85	0.88	0.48	154	37	130	888888
1086	38	1	1	84.7	171.6	96	0.91	0.56	300	34	142	888888
1087	36	1	0	91	181	94	0.9	0.52	234	41	160	888888
1088	39	1	1	77.9	179.6	85	0.88	0.47	151	32	110	888888
1089	45	1	1	81.9	162.2	97	0.94	0.6	249	61	137	888888
1090	45	1	0	111	190	108	0.92	0.57	187	41	121	888888
1091	47	1	1	76.4	168	94	0.98	0.56	258	43	116	888888
1092	49	1	1	75.5	168.5	89	0.86	0.53	278	68	153	888888
1093	50	1	1	77.9	172	93	0.95	0.54	166	37	120	888888
1094	49	1	1	78.4	171.5	90	0.86	0.52	183	41	121	888888
1095	46	1	0	91.8	168.8	100	0.99	0.59	268	45	155	888888
1096	51	1	0	73.2	180.3	90	0.9	0.5	198	47	104	888888
1097	47	1	0	64.9	158.8	81	0.88	0.51	251	46	180	888888
1098	47	1	0	91.5	174.1	111	1.1	0.64	183	40	154	888888
1099	50	1	0	87.5	168.5	103	0.98	0.61	202	38	147	888888
1100	49	1	1	76.2	178	96	1	0.54	260	40	155	888888
1101	53	1	0	72	171.4	87	0.94	0.51	256	57	118	888888
1102	52	1	0	81.7	167.9	98	1	0.58	223	33	185	888888
1103	47	1	1	94.5	174.5	107	0.95	0.61	207	33	119	888888
1104	48	1	0	70	164	90	0.93	0.55	264	64	139	888888
1105	46	1	0	84.9	182	101	0.97	0.55	243	34	127	888888
1106	50	1	0	85.1	166	108	0.96	0.65	253	32	153	888888
1107	53	1	0	71.9	166.5	88	0.84	0.53	217	44	113	888888
1108	52	1	0	74.6	170.5	89	0.9	0.52	221	53	124	888888
1109	50	1	0	70	158.6	96	1.05	0.61	234	57	148	888888
1110	47	1	1	73.7	168.4	99	1.03	0.59	196	43	133	888888
1111	53	1	1	81.5	170	95	0.9	0.56	189	38	140	888888
1112	55	1	0	80.4	163.8	98	0.92	0.6	999999	999999	190	888888
1113	51	1	1	75.3	171	85	0.84	0.5	264	58	130	888888
1114	50	1	0	71.4	166.5	53	1.02	0.32	252	61	96	888888
1115	53	1	0	74.3	162	103	0.98	0.64	275	35	121	888888
1116	49	1	0	92	177.5	104	1.01	0.59	216	32	133	888888
1117	50	1	0	70	166.5	87	0.96	0.52	245	52	125	888888
1118	46	1	0	69	162	91	0.95	0.56	231	35	165	888888
1119	50	1	1	66	166	88	0.91	0.53	213	52	173	888888
1120	48	1	1	76.9	177.1	89	0.94	0.5	192	41	92	888888
1121	53	1	1	51.5	157.5	77	0.93	0.49	274	50	131	888888
1122	54	1	1	97.5	159.5	122	1.01	0.76	310	35	161	888888
1123	54	1	1	73.2	170.5	90	0.98	0.53	245	55	124	888888
1124	55	1	1	56.9	172.4	73	0.83	0.42	154	37	108	888888
1125	52	1	0	77.6	163	96	0.96	0.59	269	48	149	888888
1126	47	1	0	79	164.3	98	0.97	0.6	218	42	128	888888
1127	52	1	1	79.9	163	101	0.96	0.62	196	29	160	888888
1128	60	1	0	58	156	81	0.84	0.52	194	40	115	888888
1129	65	1	0	86	175	106	1.04	0.61	214	44	171	888888
1130	61	1	0	77.6	164.5	97	1	0.59	253	49	136	888888
1131	57	1	0	80	172.5	100	1.08	0.58	174	48	120	888888
1132	63	1	1	75.1	168.5	107	0.97	0.64	262	47	143	888888
1133	57	1	0	69.2	167.5	87	0.91	0.52	178	57	116	888888
1134	62	1	0	91.3	168.3	106	1.02	0.63	244	73	141	888888
1135	58	1	1	77.2	163.5	99	0.98	0.61	232	35	108	888888
1136	56	1	1	57	156	78	0.87	0.5	253	40	108	888888
1137	31	1	0	76.1	156.7	101	1.06	0.64	315	52	155	888888
1138	53	1	0	73.2	164.5	92	0.93	0.56	185	52	111	888888
1139	65	1	1	61.5	161.5	87	1.02	0.54	231	52	172	888888
1140	64	1	1	65	171	83	0.85	0.49	224	48	164	888888
1141	64	1	1	79.5	172.2	98	0.99	0.57	205	46	142	888888
1142	64	1	1	85.3	167	102	0.91	0.61	221	43	141	888888
1143	63	1	0	60	159.5	89	0.95	0.56	320	48	144	888888
1144	65	1	0	85.5	162.5	108	1.02	0.66	220	41	101	888888
1145	58	1	1	66.6	169.6	82	0.87	0.48	231	58	104	888888
1146	63	1	0	62.2	159.9	90	0.98	0.56	212	46	123	888888
1147	56	1	1	80.6	169.5	98	0.96	0.58	223	91	154	888888
1148	62	1	0	71.2	159.5	99	1.06	0.62	219	38	140	888888
1149	65	1	0	72.3	177	89	0.96	0.5	251	71	147	888888
1150	65	1	0	55.5	163.1	82	0.93	0.5	204	64	118	888888
1151	63	1	0	67.4	159.4	96	0.99	0.6	228	42	151	888888
1152	58	1	1	60.3	157	90	0.95	0.57	237	49	174	888888
1153	43	1	0	75.1	168	90	0.97	0.54	200	43	117	888888
1154	35	1	1	76	175	82	0.93	0.47	162	51	104	888888
1155	60	1	0	73.3	165.2	94	0.97	0.57	251	62	132	888888
1156	44	1	0	77	177	92	0.97	0.52	171	39	118	888888
1157	54	1	0	97.1	177	105	0.96	0.59	206	48	222	888888
1158	54	1	1	71	175	79	0.85	0.45	273	72	96	888888
1159	41	1	1	76.6	164	93	0.96	0.57	255	36	104	888888
1160	38	1	1	104.5	171	113	1.05	0.66	258	33	98	888888
1161	37	1	1	75.5	167	95	1.01	0.57	168	58	111	888888
1162	43	1	0	80.4	173	92	0.9	0.53	225	28	113	888888
1163	52	1	1	60.8	163	83	0.97	0.51	226	36	114	888888
1164	51	1	0	90.4	176.5	104	0.99	0.59	247	46	107	888888
1165	37	1	1	91	175.5	96	0.97	0.55	320	34	111	888888
1166	47	1	1	88.5	164.4	103	1.04	0.63	286	20	114	888888
1167	38	1	0	99.5	177	99	0.93	0.56	157	53	134	888888
1168	49	1	0	75.1	160.5	95	0.96	0.59	239	78	132	888888
1169	39	1	0	86.4	172	62	1.24	0.36	265	40	105	888888
1170	38	1	0	79.1	167	98	0.99	0.59	220	60	120	888888
1171	46	1	1	77.5	164.5	95	0.99	0.58	242	48	120	888888
1172	42	1	0	74.5	171	89	0.93	0.52	196	49	110	888888
1173	45	1	0	78.8	166	92	0.94	0.55	239	33	115	888888
1174	49	1	1	85.3	170	98	1.01	0.58	194	43	130	888888
1175	39	1	1	107	161	128	1.09	0.8	251	39	134	888888
1176	46	1	1	69	165.5	89	0.91	0.54	222	42	113	888888
1177	45	1	1	74.6	176	87	0.9	0.49	174	40	104	888888
1178	36	1	0	79.2	169	93	0.97	0.55	212	35	109	888888
1179	47	1	1	75.7	165.5	90	0.99	0.54	164	53	105	888888
1180	47	1	1	71	159	92	0.97	0.58	186	49	135	888888
1181	37	1	1	69.8	172	87	0.98	0.51	205	33	115	888888
1182	59	1	1	74.2	162	100	0.95	0.62	213	59	147	888888
1183	42	1	1	64	167	81	0.96	0.49	219	58	91	888888
1184	52	1	1	76.2	171.5	91	0.95	0.53	235	63	117	888888
1185	42	1	0	100	167.4	108	0.98	0.65	203	43	117	888888
1186	38	1	0	76.7	178.5	86	0.88	0.48	210	33	122	888888
1187	49	1	0	88	160.5	104	0.94	0.65	244	30	102	888888
1188	42	1	1	74	168	84	0.85	0.5	237	39	106	888888
1189	40	1	0	93.8	168.5	97	0.91	0.58	287	37	132	888888
1190	38	1	1	102.5	174.5	108	1	0.62	220	29	135	888888
1191	65	1	0	72	161	96	0.96	0.6	240	47	135	888888
1192	41	1	0	77.3	164	96	0.94	0.59	204	42	100	888888
1193	52	1	1	75.8	174	93	1.03	0.53	229	44	135	888888
1194	39	1	0	110.5	187.5	93	0.79	0.5	205	35	130	888888
1195	36	1	1	53	162	73	0.9	0.45	166	80	103	888888
1196	46	1	0	67	159	90	0.98	0.57	246	36	115	888888
1197	45	1	0	70.9	167	86	0.91	0.51	211	39	103	888888
1198	54	1	0	80.3	165	102	1.01	0.62	194	55	148	888888
1199	53	1	0	71.1	168	88	0.98	0.52	220	52	107	888888
1200	63	1	1	76	163.5	100	1.04	0.61	253	55	98	888888
1201	62	1	1	69.7	159	99	1.02	0.62	231	38	99	888888
1202	61	1	0	76.5	161.5	102	0.96	0.63	999999	999999	119	888888
1203	58	1	0	61	164.5	80	0.92	0.49	138	35	171	888888
1204	52	1	0	96.2	177	102	0.9	0.58	253	38	167	888888
1205	42	1	0	75.5	181.5	107	1.01	0.59	224	35	123	888888
1206	60	1	1	80.7	166	103	0.96	0.62	228	34	140	888888
1207	51	1	1	121	171	127	1.07	0.74	999999	999999	113	888888
1208	40	1	0	72.5	172	87	0.97	0.51	202	41	100	888888
1209	40	1	1	79.5	168	97	1.01	0.58	173	32	112	888888
1210	48	1	0	66.9	163	76	0.78	0.47	180	59	125	888888
1211	37	1	0	86.9	183	94	0.99	0.51	165	42	113	888888
1212	41	1	0	63	167.8	78	0.87	0.46	247	70	121	888888
1213	46	1	1	82.6	172	98	1	0.57	265	36	117	888888
1214	41	1	0	74	171	87	0.96	0.51	256	40	101	888888
1215	46	1	0	97	174	103	0.98	0.59	161	39	129	888888
1216	39	1	1	68.6	160.5	87	0.97	0.54	303	48	106	888888
1217	40	1	0	78	172	91	0.91	0.53	190	46	109	888888
1218	60	1	1	94.3	174.5	108	1	0.62	244	35	141	888888
1219	44	1	0	89	171.5	98	0.92	0.57	208	46	110	888888
1220	42	1	0	84.5	175	95	0.94	0.54	234	47	147	888888
1221	47	1	0	81.3	163.5	102	0.99	0.62	218	36	119	888888
1222	44	1	1	85.3	169	99	0.99	0.59	229	32	125	888888
1223	60	1	0	69	158	96	0.97	0.61	244	46	147	888888
1224	39	1	0	87.5	163	99	1.01	0.61	267	63	142	888888
1225	40	1	0	72.8	177	86	0.92	0.49	222	74	132	888888
1226	49	1	1	69.4	163	83	0.92	0.51	198	50	123	888888
1227	65	1	1	66.1	162	85	0.89	0.52	201	72	122.5	888888
1228	37	1	1	82	173.5	98	1.02	0.56	239	35	100	888888
1229	39	1	0	71.9	170	87	0.93	0.51	168	51	121	888888
1230	51	1	0	65	156	94	1	0.6	181	38	150	888888
1231	42	1	0	100.9	186.5	94	0.86	0.5	144	46	110	888888
1232	37	1	0	74.4	168.5	97	1.01	0.58	250	50	131	888888
1233	57	1	1	77.6	159	101	1.05	0.64	999999	999999	132	888888
1234	50	1	1	75.3	161.5	94	0.98	0.58	218	33	112	888888
1235	43	1	1	75.2	172.5	84	0.92	0.49	237	38	129	888888
1236	61	1	0	72.8	176	96	0.94	0.55	213	49	135	888888
1237	47	1	1	87.9	169	99	0.94	0.59	259	38	130	888888
1238	54	1	1	76.2	161	101	1.01	0.63	241	62	167	888888
1239	52	1	1	72.6	164.5	92	0.97	0.56	176	51	103	888888
1240	36	1	1	75.9	174.7	87	0.94	0.5	187	50	105	888888
1241	52	1	0	81.6	176	96	0.97	0.55	215	68	127	888888
1242	45	1	0	64	162	80	0.91	0.49	249	68	114	888888
1243	42	1	0	78.5	161	108	1.06	0.67	999999	999999	164.5	888888
1244	45	1	0	92	171	104	0.98	0.61	999999	999999	120	888888
1245	47	1	0	74.5	162	90	0.93	0.56	999999	999999	139	888888
1246	58	1	0	65.4	156.5	97	1.01	0.62	999999	999999	138.5	888888
1247	37	1	1	67.5	164.5	84	1.01	0.51	999999	999999	105	888888
1248	58	1	1	72.5	164.4	103	1.05	0.63	999999	999999	191.5	888888
1249	49	1	1	78	173	85	1.67	0.49	999999	999999	135	888888
1250	48	1	0	78.5	148	92	0.82	0.62	999999	999999	141	888888
1251	59	1	0	66.1	165.6	85	0.88	0.51	999999	999999	134	888888
1252	63	1	1	96.5	171	113	1.03	0.66	999999	999999	155	888888
1253	50	1	1	80.3	171.3	99	0.99	0.58	166	55	138	888888
1254	62	1	999999	60.5	169.5	81	0.9	0.48	225	41	139	888888
1255	64	1	0	57	161	79	0.93	0.49	235	38	137	888888
1256	44	1	1	68	165.6	92	1	0.56	261	83	147	888888
1257	36	1	0	100.5	167.6	100	0.85	0.6	170	43	126	888888
1258	36	1	0	72	169	87	0.93	0.51	133	33	111	888888
1259	50	1	0	70	160.5	87	0.9	0.54	148	54	129.5	888888
1260	50	1	1	68.2	157.6	91	0.94	0.58	177	45	131	888888
1261	56	1	1	103.6	0	115	1.02	999999	244	45	115	888888
1262	55	1	1	59	161	91	0.99	0.57	291	46	145	888888
1263	36	1	1	65	167.2	83	0.9	0.5	163	50	157.5	888888
1264	42	1	1	78.2	165.7	104	1.06	0.63	205	46	120	888888
1265	41	1	999999	66.5	167	82	0.85	0.49	155	87	123	888888
1266	38	1	1	102.3	170	112	1.03	0.66	201	46	130	888888
1267	57	1	0	70.8	156.5	99	1	0.63	239	38	157	888888
1268	36	1	1	74.9	165	95	1.04	0.58	252	43	110	888888
1269	38	1	0	80.1	167	97	0.94	0.58	289	54	128	888888
1270	51	1	0	87.1	171.5	101	0.97	0.59	208	50	138	888888
1271	42	1	0	77.8	168	95	0.97	0.57	226	48	117	888888
1272	45	1	1	62.6	166.5	82	0.94	0.49	198	36	121	888888
1273	62	1	0	74	163.1	92	0.94	0.56	229	45	139	888888
1274	40	1	0	92	177.2	100	0.93	0.56	194	44	141	888888
1275	41	1	1	70	178.3	82	0.86	0.46	154	49	107	888888
1276	49	1	1	71.4	165.6	91	0.93	0.55	230	39	131	888888
1277	45	1	1	65.4	164.8	87	0.97	0.53	248	38	103	888888
1278	38	1	0	70.9	167.1	94	1	0.56	200	44	130	888888
1279	37	1	1	64.7	166	87	0.95	0.52	259	39	164.5	888888
1280	47	1	0	70.3	170	89	0.96	0.52	303	40	128	888888
1281	55	1	1	74.5	167.5	95	0.97	0.57	275	38	123	888888
1282	52	1	1	63.5	161	91	1.01	0.57	273	43	142.5	888888
1283	40	1	1	71.4	160.5	92	1	0.57	311	32	131	888888
1284	42	1	0	86.5	165	97	0.93	0.59	243	43	151	888888
1285	62	1	0	90.5	165.6	101	0.95	0.61	999999	999999	191	888888
1286	35	1	1	98.3	167.2	110	0.98	0.66	297	31	136	888888
1287	39	1	1	60.9	166	78	0.92	0.47	229	85	130	888888
1288	60	1	0	78	161.3	99	1.02	0.61	224	42	141	888888
1289	63	1	0	62.6	166.9	79	0.88	0.47	223	49	129	888888
1290	59	1	0	65.8	168.1	86	0.95	0.51	178	57	120	888888
1291	50	1	1	82.7	169.7	103	1.04	0.61	210	35	143	888888
1292	35	1	1	70.5	173.7	77	0.83	0.44	999999	999999	117	888888
1293	61	1	0	81.9	166.6	106	1.04	0.64	188	40	137	888888
1294	62	1	0	76	159.8	103	0.99	0.64	218	49	116	888888
1295	46	1	1	88.5	172	97	0.97	0.56	198	38	136	888888
1296	53	1	1	76	171	90	0.93	0.53	242	60	142	888888
1297	54	1	1	70.3	170	87	0.92	0.51	213	29	169	888888
1298	52	1	1	89.5	167.5	104	0.98	0.62	266	36	114	888888
1299	54	1	1	58	164	81	0.93	0.49	222	31	111	888888
1300	35	1	0	79	171.4	88	0.89	0.51	285	31	120	888888
1301	61	1	0	79	166	100	0.97	0.6	135	47	122	888888
1302	61	1	1	56	164.5	77	0.92	0.47	999999	999999	137	888888
1303	47	1	1	80.2	165.3	110	1.11	0.67	203	26	148	888888
1304	61	1	0	76.7	160.4	90	0.91	0.56	214	22	191	888888
1305	38	1	1	93	172.4	106	1.05	0.61	247	28	178	888888
1306	62	1	1	64.7	164.6	90	0.98	0.55	209	54	175	888888
1307	64	1	0	53	160	81	0.92	0.51	169	44	165	888888
1308	61	1	1	88	171	107	1	0.63	171	45	150	888888
1309	53	1	1	82.7	174	102	1.05	0.59	228	39	118	888888
1310	43	1	1	72	165.6	87	0.94	0.53	256	38	116	888888
1311	48	1	1	65.4	156.4	87	0.95	0.56	221	40	118	888888
1312	48	1	1	53.8	160.5	80	0.96	0.5	186	40	145	888888
1313	59	1	1	67.8	167.4	94	1.03	0.56	233	37	172	888888
1314	44	1	1	89.1	165.2	100	0.95	0.61	212	56	156	888888
1315	62	1	1	67.4	157	97	1.03	0.62	217	41	116.5	888888
1316	42	1	1	86.3	173.4	94	0.9	0.54	201	51	136	888888
1317	41	1	1	87.7	168.4	100	0.96	0.59	182	60	122	888888
1318	41	1	1	66	172	83	0.9	0.48	189	34	117	888888
1319	60	1	0	84.8	163.4	102	0.94	0.62	181	36	137	888888
1320	40	1	1	71.9	175	81	0.85	0.46	999999	999999	138	888888
1321	59	1	1	65.7	162	89	0.95	0.55	218	54	119	888888
1322	42	1	1	71.5	165.5	88	0.94	0.53	262	40	133	888888
1323	36	1	1	74.2	171.5	82	0.87	0.48	211	35	155	888888
1324	40	1	0	61	164	76	1	0.46	236	49	132	888888
1325	42	1	1	87	165	106	0.99	0.64	297	45	158	888888
1326	63	1	0	76.3	161.6	100	1.03	0.62	146	30	133	888888
1327	63	1	0	67	165.6	86	0.91	0.52	253	58	162	888888
1328	35	1	1	80.5	167.5	96	0.98	0.57	142	37	125	888888
1329	64	1	0	90.5	169.5	108	1.04	0.64	173	25	133	888888
1330	42	1	0	87.7	164	101	0.96	0.62	246	51	150	888888
1331	39	1	0	99	174.3	106	0.94	0.61	184	46	136	888888
1332	38	1	0	71	162	89	0.94	0.55	191	51	120	888888
1333	48	1	1	80.5	164.5	106	1.09	0.64	220	37	999999	888888
1334	44	1	0	86.9	174.5	98	0.95	0.56	239	53	147	888888
1335	44	1	0	65.5	174.7	83	0.87	0.48	196	38	139	888888
1336	53	1	1	76.2	175	93	0.91	0.53	225	56	109	888888
1337	42	1	0	80.5	171.5	91	0.9	0.53	185	58	115	888888
1338	41	1	0	72.3	160	98	1	0.61	191	37	121	888888
1339	44	1	1	99.3	167.5	105	0.98	0.63	210	30	140	888888
1340	46	1	1	77.2	171.5	95	0.96	0.55	230	41	154	888888
1341	43	1	1	67.2	161.6	84	0.9	0.52	180	43	129	888888
1342	59	1	0	72	164	92	0.96	0.56	166	31	120	888888
1343	50	1	1	72.8	161.3	96	1.02	0.6	228	48	130	888888
1344	36	1	1	74.9	168	88	0.89	0.52	192	50	127	888888
1345	40	1	0	68.9	162.5	83	0.93	0.51	204	40	122.5	888888
1346	43	1	1	104	182.3	105	0.96	0.58	999999	999999	126	888888
1347	39	1	1	61.5	162.4	76	0.84	0.47	255	57	110	888888
1348	39	1	1	64.5	162.3	99	1.02	0.61	273	49	131	888888
1349	53	1	1	82	161.7	98	0.95	0.61	184	40	160	888888
1350	62	1	0	77	162.2	102	0.99	0.63	317	59	159	888888
1351	46	1	0	93.7	169.3	107	1	0.63	208	37	138	888888
1352	39	1	1	67	163.5	91	1	0.56	210	42	138	888888
1353	61	1	1	62.1	159.4	82	0.92	0.51	161	41	127	888888
1354	36	1	1	81	172.7	93	1.01	0.54	251	36	159	888888
1355	39	1	999999	85.2	155.8	104	0.95	0.67	262	46	136	888888
1356	59	1	0	93.7	162	113	1.03	0.7	999999	999999	142	888888
1357	37	1	0	109.2	177.2	108	0.95	0.61	209	43	139	888888
1358	58	1	1	87	175.5	103	0.98	0.59	307	56	203	888888
1359	64	1	0	67.5	172.4	84	0.88	0.49	254	40	158	888888
1360	40	1	1	73.5	166.5	90	1	0.54	999999	999999	132	888888
1361	38	1	0	88.3	169.5	96	0.94	0.57	191	54	145	888888
1362	60	1	1	101.5	169	112	1	0.66	237	52	164	888888
1363	49	1	1	94.1	169	109	1.03	0.64	999999	999999	134	888888
1364	53	1	1	65	156.7	85	0.9	0.54	246	45	163	888888
1365	41	1	1	85.2	167.5	98	0.95	0.59	168	41	129	888888
1366	46	1	1	79.5	167.5	95	0.97	0.57	240	42	139	888888
1367	63	1	1	61.2	150	93	1.03	0.62	190	31	139	888888
1368	51	1	1	80.9	173.4	92	0.97	0.53	270	34	138	888888
1369	39	1	0	83.5	184	89	0.86	0.48	220	49	133	888888
1370	43	1	1	92	170.5	104	1.01	0.61	279	42	159	888888
1371	42	1	1	65.5	150.5	89	0.96	0.59	204	41	131	888888
1372	46	1	0	69.3	159	93	1	0.58	167	45	140	888888
1373	45	1	1	87.2	167.1	99	1.02	0.59	330	47	119	888888
1374	57	1	0	63.3	161.5	87	0.95	0.54	254	62	150	888888
1375	43	1	0	94.7	180	104	0.95	0.58	253	55	125.5	888888
1376	58	1	1	72	166.8	104	1.02	0.62	269	44	141	888888
1377	62	1	0	88.9	169.2	103	1	0.61	179	42	134	888888
1378	63	1	0	72	164	99	1.01	0.6	210	45	139	888888
1379	55	1	0	64	168	80	0.9	0.48	166	52	140	888888
1380	43	1	0	77.9	167.1	93	0.92	0.56	173	48	139	888888
1381	59	1	1	54	157.6	80	0.9	0.51	218	98	150	888888
1382	54	1	0	89.5	167	101	0.94	0.6	269	44	153	888888
1383	37	1	1	91.5	168.5	102	0.99	0.61	192	31	139	888888
1384	47	1	1	59.5	161.3	80	0.89	0.5	197	36	148	888888
1385	56	1	0	90.6	168	110	1.07	0.65	225	38	133	888888
1386	37	1	1	66	169.5	84	0.92	0.5	999999	999999	112	888888
1387	44	1	1	66	163	83	0.86	0.51	999999	999999	140	888888
1388	46	1	1	78.2	164	98	0.95	0.6	268	31	128	888888
1389	54	1	1	80.3	168	94	0.96	0.56	246	44	154.5	888888
1390	61	1	1	97	157.5	118	1.04	0.75	999999	999999	234	888888
1391	57	1	1	55.1	164.5	80	0.93	0.49	209	57	139	888888
1392	59	1	0	74.8	159	98	1.01	0.62	257	38	148	888888
1393	36	1	0	109.3	176	111	0.97	0.63	242	60	121	888888
1394	36	1	0	68	168	85	0.93	0.51	315	47	140	888888
1395	58	1	0	85.5	156	110	1.01	0.71	261	43	157	888888
1396	57	1	0	76.5	169.2	91	0.91	0.54	203	48	148	888888
1397	46	1	0	95.3	177.5	100	0.97	0.56	999999	999999	150	888888
1398	53.3	1	0	78	168	102	1.11	0.61	202	60	127.5	888888
1399	42.42	1	0	63	171	83	0.94	0.49	211	65	102.5	888888
1400	40.86	1	0	77.2	176	90	0.92	0.51	167	49	115	888888
1401	61.11	1	1	96	177	108	1.02	0.61	158	26	121	888888
1402	63.88	1	0	77.7	169	95	0.92	0.56	191	58	130	888888
1403	52.99	1	1	79	164	101	0.99	0.62	163	36	144	888888
1404	40.78	1	0	82.9	179	91	0.92	0.51	199	49	121.5	888888
1405	50.85	1	1	77	178	95	0.99	0.53	221	68	119	888888
1406	57.76	1	0	76	170	94	0.94	0.55	161	48	100	888888
1407	42.04	1	1	68	171	84	0.95	0.49	184	41	120	888888
1408	39.55	1	1	79	173	95	1	0.55	267	46	108	888888
1409	48.87	1	0	87	172	110	1.09	0.64	254	45	142.5	888888
1410	43.68	1	0	94	178	95	0.82	0.53	170	59	104	888888
1411	38.61	1	1	60	166	78	0.88	0.47	139	58	103.5	888888
1412	43.93	1	0	65.7	158	90	1.01	0.57	239	43	122	888888
1413	54.72	1	0	77	168	88	0.83	0.52	190	58	120	888888
1414	58.16	1	0	71.5	163	99	0.98	0.61	271	48	125	888888
1415	40.69	1	0	73	175	89	0.97	0.51	151	59	93	888888
1416	64.7	1	0	78.8	164	99	0.97	0.6	230	39	156	888888
1417	45.13	1	0	85.5	175	102	1	0.58	213	52	112	888888
1418	49.58	1	1	74	171	89	0.93	0.52	184	39	110	888888
1419	50.34	1	0	80	165	106	1.07	0.64	204	52	122	888888
1420	64.96	1	1	85.5	170	101	0.94	0.59	999999	999999	120	888888
1421	53.62	1	0	76.2	179	83	0.84	0.46	175	42	104	888888
1422	51.98	1	1	83	175	93	0.91	0.53	999999	999999	135	888888
1423	45.18	1	1	65.2	181	74	0.82	0.41	158	44	117.5	888888
1424	52.42	1	1	65.6	167	93	1	0.56	207	46	105	888888
1425	37.78	1	0	72.3	169	82	0.86	0.49	160	49	107.5	888888
1426	43.43	1	1	83.3	178	97	1.04	0.54	132	35	127.5	888888
1427	42.43	1	1	89.5	165	97	0.94	0.59	202	52	120	888888
1428	40.66	1	0	85	177	98	1.02	0.55	203	42	132.5	888888
1429	46.95	1	1	53.3	157	82	0.92	0.52	999999	999999	97.5	888888
1430	46.07	1	1	70.9	161	88	0.95	0.55	213	49	145	888888
1431	40.87	1	1	70.5	161	92	1.01	0.57	999999	999999	112.5	888888
1432	44.52	1	0	75.8	169	96	0.92	0.57	225	60	122.5	888888
1433	40.44	1	1	66.8	178	76	0.87	0.43	319	99	112.5	888888
1434	38.14	1	0	86	169	102	1.01	0.6	226	47	120	888888
1435	37.31	1	1	0	0	999999	999999	999999	161	47	999999	888888
1436	36.17	1	0	90.5	193	86	0.87	0.45	169	75	105	888888
1437	49.17	1	1	81.9	174	105	1.04	0.6	999999	999999	112.5	888888
1438	57.44	1	1	89.5	168	103	0.99	0.61	205	55	112.5	888888
1439	43.07	1	1	88	174	100	0.97	0.57	225	46	110	888888
1440	51.83	1	0	66.2	173	79	0.83	0.46	204	61	145	888888
1441	41.08	1	0	74.2	174	87	0.9	0.5	272	72	110	888888
1442	39.77	1	0	74.3	179	83	0.89	0.46	198	97	100	888888
1443	40.77	1	0	73.9	172	86	0.91	0.5	207	67	120	888888
1444	39.23	1	0	88	181	92	0.89	0.51	104	49	112.5	888888
1445	54.92	1	0	82.4	170	103	1.04	0.61	236	56	117.5	888888
1446	51.77	1	0	80.1	165	98	0.97	0.59	173	44	130	888888
1447	54.39	1	0	84	170	103	1.05	0.61	187	43	130	888888
1448	43.59	1	0	92.3	178	105	0.99	0.59	195	65	110	888888
1449	49.62	1	0	70.1	171	88	0.98	0.51	254	67	110	888888
1450	44.1	1	1	84	167	98	0.95	0.59	259	43	120	888888
1451	42.09	1	0	73.7	173	94	0.95	0.54	246	46	110	888888
1452	64.78	1	0	0	0	999999	999999	999999	999999	999999	999999	888888
1453	39.18	1	0	80	169	100	1.06	0.59	254	67	110	888888
1454	63.18	1	1	77.6	170	97	1	0.57	242	66	150	888888
1455	62.47	1	0	63.5	160	85	0.93	0.53	229	79	120	888888
1456	45.28	1	0	103.5	177	109	1.07	0.62	211	48	125	888888
1457	51.54	1	0	68.5	168	86	0.91	0.51	217	71	140	888888
1458	36.87	1	1	93	175	108	1.1	0.62	205	44	125	888888
1459	46.24	1	1	93.5	172	106	1.02	0.62	179	48	110	888888
1460	54.67	1	0	98.1	171	113	1.03	0.66	274	59	130	888888
1461	40.2	1	0	83.2	168	100	1	0.6	209	47	110	888888
1462	42.84	1	0	77	165	94	0.93	0.57	195	39	140	888888
1463	46.63	1	1	78	173	94	0.97	0.54	205	34	112.5	888888
1464	39.9	1	1	80.5	171	99	1	0.58	178	39	120	888888
1465	49.81	1	1	64.8	158	88	0.94	0.56	200	54	132.5	888888
1466	49.93	1	0	80	170	94	0.97	0.55	999999	999999	122.5	888888
1467	56.34	1	0	98	159	117	1	0.74	999999	999999	152.5	888888
1468	44.12	1	1	81	168	91	0.88	0.54	174	81	117.5	888888
1469	44.77	1	0	80.8	174	86	0.86	0.49	233	65	120	888888
1470	56.48	1	0	78.8	167	97	0.99	0.58	203	35	132.5	888888
1471	40.52	1	0	70	162	96	1.01	0.59	139	49	125	888888
1472	63.01	1	0	81	159	101	0.9	0.64	214	30	140	888888
1473	48.28	1	0	79	172	99	0.97	0.58	179	53	110	888888
1474	38.29	1	0	86.8	171	105	1.01	0.61	999999	999999	135	888888
1475	64.7	1	0	52	159	78	0.94	0.49	229	60	125	888888
1476	43.7	1	0	80.4	169	97	0.97	0.57	239	58	122.5	888888
1477	60.26	1	1	90.5	164	112	1.05	0.68	247	41	135	888888
1478	45.24	1	0	74.5	161	96	0.98	0.6	212	43	120	888888
1479	38.22	1	0	66.2	176	85	0.91	0.48	207	68	130	888888
1480	61.26	1	0	59.5	172	83	0.91	0.48	249	140	130	888888
1481	38.9	1	0	66	168	85	0.87	0.51	246	49	112.5	888888
1482	43.19	1	0	0	0	999999	999999	999999	999999	999999	999999	888888
1483	37.21	1	0	77.3	170	81	0.79	0.48	252	68	120	888888
1484	63.5	1	1	83	165	100	0.95	0.61	202	37	145	888888
1485	58.82	1	0	75	172	91	0.93	0.53	150	72	120	888888
1486	38.38	1	1	79.6	166	97	0.98	0.58	182	46	120	888888
1487	44.65	1	0	75.7	173	86	0.9	0.5	214	53	120	888888
1488	41.05	1	0	113	178	117	1.04	0.66	291	77	110	888888
1489	52.49	1	0	79.8	165	97	1.01	0.59	285	37	135	888888
1490	58.85	1	0	74.4	161	95	0.96	0.59	200	49	130	888888
1491	45.92	1	0	69.5	166	88	0.94	0.53	223	98	150	888888
1492	61.05	1	0	73.3	165	97	0.99	0.59	257	47	132.5	888888
1493	56.45	1	0	73	166	92	0.94	0.55	236	53	120	888888
1494	40.92	1	0	87.5	178	97	0.93	0.54	233	50	125	888888
1495	49.13	1	1	57.3	174	70	0.82	0.4	255	82	100	888888
1496	37.74	1	0	86.2	177	96	0.92	0.54	187	38	110	888888
1497	39.64	1	1	80.2	183	88	0.89	0.48	242	53	125	888888
1498	61.1	1	0	0	0	999999	999999	999999	999999	999999	999999	888888
1499	57.28	1	0	74	173	88	0.89	0.51	245	52	120	888888
1500	42.53	1	0	77.2	164	96	1	0.59	237	61	120	888888
1501	62.92	1	1	84.5	178	107	1.09	0.6	270	42	140	888888
1502	37.44	1	0	80.2	175	93	0.95	0.53	257	55	120	888888
1503	47.4	1	0	66.2	155	88	0.98	0.57	247	45	132.5	888888
1504	62.2	1	0	83	180	94	0.96	0.52	191	72	130	888888
1505	53.61	1	0	91.8	166	107	1	0.64	189	42	130	888888
1506	50.18	1	1	78.2	176	90	0.95	0.51	198	28	120	888888
1507	43.35	1	0	95.5	183	106	1.01	0.58	244	68	140	888888
1508	50.52	1	0	81.8	163	96	0.94	0.59	203	70	130	888888
1509	63.45	1	0	69.9	160	91	0.95	0.57	217	53	180	888888
1510	61.34	1	1	75.2	174	98	1.02	0.56	262	38	120	888888
1511	48.81	1	0	72.5	184	85	0.89	0.46	165	43	120	888888
1512	43.4	1	0	66.6	171	78	0.84	0.46	232	66	110	888888
1513	51.2	1	0	74.4	173	88	0.94	0.51	233	76	140	888888
1514	38.43	1	0	76.5	177	92	0.96	0.52	999999	999999	100	888888
1515	44.33	1	0	77.9	174	85	0.88	0.49	204	58	130	888888
1516	52.2	1	0	72.5	170	88	0.95	0.52	240	71	132.5	888888
1517	46.36	1	0	77.7	162	100	1.01	0.62	208	43	110	888888
1518	39.49	1	1	82.1	174	93	0.9	0.53	160	38	130	888888
1519	39.4	1	0	95.3	173	106	0.98	0.61	218	40	120	888888
1520	39.34	1	0	78.2	166	91	0.95	0.55	236	53	120	888888
1521	38.51	1	1	66.1	167	84	0.91	0.5	216	40	120	888888
1522	49.81	1	0	74.8	170	89	0.93	0.52	164	72	110	888888
1523	43.05	1	1	101	183	101	0.92	0.55	176	45	120	888888
1524	51.14	1	0	92.5	174	101	0.96	0.58	192	43	132.5	888888
1525	59.78	1	1	68.6	156	97	1	0.62	219	59	150	888888
1526	60.21	1	0	83.2	169	99	0.99	0.59	240	70	130	888888
1527	44.06	1	0	75.4	168	93	0.96	0.55	214	57	132.5	888888
1528	50.33	1	1	76.5	166	99	1.04	0.6	172	42	110	888888
1529	37.81	1	0	85.6	181	97	0.98	0.54	189	47	127.5	888888
1530	61.77	1	0	79	167	96	0.97	0.57	196	48	115	888888
1531	38.55	1	0	93	181	93	0.95	0.51	150	43	100	888888
1532	49.12	1	0	80.3	176	90	0.9	0.51	234	56	120	888888
1533	47.39	1	0	76.4	172	89	0.92	0.52	187	65	120	888888
1534	38.87	1	0	71.5	173	85	0.93	0.49	206	49	120	888888
1535	48.48	1	1	88.2	181	98	0.94	0.54	254	42	110	888888
1536	47.92	1	0	77.7	172	101	1	0.59	246	48	100	888888
1537	42.56	1	0	85.5	170	98	0.97	0.58	203	62	131	888888
1538	46.31	1	0	81	160	101	1.01	0.63	217	32	132.5	888888
1539	37.94	1	0	82	166	96	0.95	0.58	206	52	92.5	888888
1540	51.11	1	0	71	167	90	0.95	0.54	198	65	131	888888
1541	42.47	1	0	82.8	178	91	0.88	0.51	237	69	149	888888
1542	52.46	1	1	81.8	170	106	1.06	0.62	190	35	109	888888
1543	40.02	1	0	97.5	179	105	0.95	0.59	213	59	90	888888
1544	46.5	1	0	81.6	175	94	0.97	0.54	204	62	115	888888
1545	58.03	1	0	81.6	173	100	0.95	0.58	211	46	135	888888
1546	46.83	1	1	77.5	175	84	0.89	0.48	204	66	135	888888
1547	39.19	1	1	83.5	170	101	0.95	0.59	245	53	117.5	888888
1548	52.72	1	0	63.5	165	81	0.79	0.49	180	81	110	888888
1549	52.99	1	0	79	168	96	0.98	0.57	271	58	122.5	888888
1550	59.04	1	0	73.6	158	100	1.05	0.63	263	83	127.5	888888
1551	40.9	1	0	74.5	160	91	0.95	0.57	194	52	140	888888
1552	52.3	1	1	75.5	163	97	0.99	0.6	269	41	140	888888
1553	41.53	1	1	82.8	167	98	1.02	0.59	259	43	112.5	888888
1554	37.47	1	1	89	175	99	0.96	0.57	188	34	100	888888
1555	37.42	1	0	73.4	169	83	0.88	0.49	190	66	999999	888888
1556	51.93	1	0	86.5	159	110	1.05	0.69	279	39	145	888888
1557	44.8	1	0	0	0	74	0.84	999999	999999	999999	117.5	888888
1558	59.13	1	1	89	169	107	0.97	0.63	276	42	130	888888
1559	42.48	1	1	101	176	115	1.05	0.65	278	45	130	888888
1560	58.56	1	0	77.5	169	99	0.99	0.59	211	62	125	888888
1561	40.04	1	0	90	170	109	1.02	0.64	231	41	140	888888
1562	46.52	1	0	76.8	174	80	0.85	0.46	241	999999	125	888888
1563	43.82	1	0	80	168	91	0.92	0.54	253	66	120	888888
1564	36.78	1	1	66.9	160	92	0.94	0.57	199	69	120	888888
1565	51.79	1	0	83	170	97	0.95	0.57	199	52	115	888888
1566	41.56	1	0	83	175	102	1.03	0.58	206	52	120	888888
1567	48.74	1	1	75.5	167	93	0.96	0.56	200	64	120	888888
1568	49.55	1	0	87.4	180	93	0.88	0.52	294	70	130	888888
1569	39.3	1	1	75.1	175	86	0.86	0.49	219	52	120	888888
1570	39.3	1	1	64.2	166	81	0.92	0.49	132	51	100	888888
1571	38.39	1	1	76.6	173	89	0.93	0.51	202	42	110	888888
1572	46.76	1	1	73	176	90	0.92	0.51	193	72	110	888888
1573	42.21	1	0	91	174	101	0.96	0.58	173	32	120	888888
1574	53.52	1	0	82.6	167	101	1.02	0.6	244	64	127.5	888888
1575	47.96	1	1	101.2	182	107	0.98	0.59	294	46	110	888888
1576	58.47	1	0	80	170	99	0.98	0.58	227	72	999999	888888
1577	47.3	1	0	85.5	168	100	0.98	0.6	336	69	120	888888
1578	42.72	1	0	77	165	94	1	0.57	199	67	120	888888
1579	64.17	1	0	75.3	170	92	0.9	0.54	999999	999999	127.5	888888
1580	46.9	1	0	74.2	163	88	0.94	0.54	217	57	150	888888
1581	54.83	1	0	70.2	163	93	0.99	0.57	999999	999999	110	888888
1582	49	1	1	107	169	114	0.98	0.67	294	41	130	888888
1583	38.29	2	0	66.3	161	90	0.89	0.56	234	73	90	0
1584	38.29	2	0	66.3	161	90	0.89	0.56	234	73	90	0
1585	37.98	2	0	73.5	171	78	0.77	0.46	261	63	122.5	0
1586	37.98	2	0	73.5	171	78	0.77	0.46	261	63	122.5	0
1587	51.53	2	0	60	155	77	0.83	0.5	163	67	130	0
1588	39.77	2	0	91.5	167	88	999999	0.53	147	56	115	0
1589	38.66	2	0	60	167	72	0.78	0.43	177	68	110	0
1590	38.66	2	0	60	167	72	0.78	0.43	177	68	110	0
1591	42.98	2	1	56	156	70	0.75	0.45	127	46	97.5	0
1592	36.3	2	0	43.5	153	59	0.73	0.39	192	106	100	0
1593	36.3	2	0	43.5	153	59	0.73	0.39	192	106	100	0
1594	36.57	2	0	61	159	75	0.77	0.47	200	105	102.5	0
1595	47.75	2	0	57	151	70	0.79	0.46	250	71	132.5	0
1596	45.12	2	1	62.2	173	71	0.79	0.41	99	32	107.5	0
1597	46.02	2	1	53	155	74	0.78	0.48	999999	999999	97.5	0
1598	46.02	2	1	53	155	74	0.78	0.48	999999	999999	97.5	0
1599	47.8	2	0	52	157	71	0.77	0.45	182	85	125	0
1600	47.8	2	0	52	157	71	0.77	0.45	182	85	125	0
1601	46.27	2	0	71	154	93	0.9	0.6	154	49	115	0
1602	41.24	2	0	64.4	162	81	0.84	0.5	182	56	125	0
1603	50.91	2	0	74	153	91	0.82	0.59	210	59	120	0
1604	54.75	2	0	61	150	83	0.83	0.55	219	85	110	0
1605	45.04	2	1	61	165	74	0.75	0.45	222	74	97.5	0
1606	45.04	2	1	61	165	74	0.75	0.45	222	74	97.5	0
1607	42.92	2	0	58.4	163	75	0.8	0.46	182	69	145	0
1608	51.35	2	0	74.5	152	92	0.81	0.61	217	49	130	0
1609	51.35	2	0	74.5	152	92	0.81	0.61	217	49	130	0
1610	42.46	2	0	58.5	156	77	0.78	0.49	187	77	110	0
1611	44.57	2	1	55.7	158	71	0.77	0.45	246	63	110	0
1612	40.35	2	0	80	169	95	0.88	0.56	224	46	117.5	0
1613	41.25	2	1	58.8	159	81	0.84	0.51	178	40	110	0
1614	41.66	2	0	56.6	155	78	0.87	0.5	218	70	108.5	0
1615	36.48	2	0	66.5	160	85	0.8	0.53	198	52	120	0
1616	40.36	2	1	62.8	155	81	0.81	0.52	233	51	120	0
1617	44.05	2	0	56	151	71	0.76	0.47	246	89	109	0
1618	42.32	2	0	72	153	81	0.73	0.53	162	53	110	0
1619	50.25	2	0	58.4	151	74	0.87	0.49	181	65	115	0
1620	39.03	2	0	58.2	161	68	0.8	0.42	219	69	120	0
1621	42.51	2	0	65	161	74	0.73	0.46	999999	999999	125	0
1622	42.67	2	0	70	158	79	0.74	0.5	151	32	122.5	0
1623	46.82	2	0	60.5	154	79	0.77	0.51	244	55	127.5	0
1624	45.39	2	0	78	147	107	0.93	0.73	208	47	110	0
1625	37.27	2	1	55.1	161	69	0.85	0.43	206	49	105.5	0
1626	48.36	2	0	60.5	150	75	0.81	0.5	209	64	154.5	0
1627	38.3	2	1	64.8	161	81	0.84	0.5	145	65	100	0
1628	48.84	2	0	54.2	154	73	0.74	0.47	177	50	115	0
1629	48.84	2	0	54.2	154	73	0.74	0.47	177	50	115	0
1630	48.29	2	0	62.2	151	88	0.83	0.58	201	73	120	0
1631	36.33	2	0	70	162	80	0.75	0.49	178	63	122.5	0
1632	45.63	2	0	65.5	161	75	0.76	0.47	303	74	121	0
1633	43.57	2	0	58.2	146	78	0.89	0.53	262	67	112	0
1634	36.77	2	0	65.7	161	85	0.85	0.53	264	53	102.5	0
1635	43.33	2	0	79	162	92	0.87	0.57	167	32	120	0
1636	42.02	2	0	47	144	69	0.78	0.48	179	50	118.5	0
1637	46.3	2	0	70.8	158	87	0.82	0.55	120	55	140	0
1638	49.46	2	1	68.8	160	88	0.88	0.55	202	54	127.5	0
1639	41.72	2	1	57.5	163	75	0.8	0.46	197	31	127.5	0
1640	50.55	2	0	71.5	161	86	0.86	0.53	999999	999999	120	0
1641	48.16	2	0	62.2	159	81	0.84	0.51	194	54	110	0
1642	42.99	2	0	61	154	78	0.83	0.51	186	40	121	0
1643	42	2	999999	68	160.7	77	0.83	0.48	215	57	134	0
1644	42	2	1	95.2	168.7	109	1.07	0.65	206	48	134	0
1645	53	2	0	65.2	166.1	80	0.85	0.48	180	58	129	0
1646	37	2	1	59	160	70	0.82	0.44	210	49	118	0
1647	35	2	1	62	156	81	0.85	0.52	191	55	121	0
1648	54	2	999999	86	151.6	100	0.88	0.66	234	43	999999	0
1649	39	2	0	55	147	78	0.82	0.53	235	61	120	0
1650	50	2	0	78	159	90	0.83	0.57	178	49	130	0
1651	46	2	999999	0	0	85	0.79	999999	222	50	120	0
1652	39	2	1	66	161.5	74	0.8	0.46	201	58	122	0
1653	39	2	1	66	161.5	74	0.8	0.46	201	58	122	0
1654	43	2	1	83.2	0	99	1.06	999999	263	57	119	0
1655	56	2	0	75	150.7	88	0.81	0.58	259	53	125	0
1656	56	2	0	75	150.7	88	0.81	0.58	259	53	125	0
1657	51	2	999999	0	149	95	0.81	0.64	215	62	121.5	0
1658	52	2	999999	79	152.5	95	0.89	0.62	188	30	100	0
1659	45	2	1	84	159.2	93	0.89	0.58	216	68	110.5	0
1660	45	2	1	84	159.2	93	0.89	0.58	216	68	110.5	0
1661	37	2	1	58	153	76	0.84	0.5	171	40	110.5	0
1662	37	2	1	58	153	76	0.84	0.5	171	40	110.5	0
1663	53	2	999999	58	151	74	0.78	0.49	286	49	120	0
1664	53	2	999999	58	151	74	0.78	0.49	286	49	120	0
1665	49	2	0	61	143	85	0.84	0.59	221	45	143	0
1666	51	2	0	83	154	98	0.84	0.64	295	42	156	0
1667	51	2	0	65	154.2	83	0.82	0.54	279	41	137	0
1668	37	2	1	52.5	149.2	73	0.82	0.49	284	33	117	0
1669	39	2	1	72	168	75	0.78	0.45	224	75	103	0
1670	49	2	0	79.5	162.5	94	0.85	0.58	228	56	108.5	0
1671	49	2	0	64.5	145.2	78	0.76	0.54	242	73	154	0
1672	52	2	0	60	161	67	0.72	0.42	251	96	120	0
1673	48	2	0	74	157	81	0.79	0.52	209	67	100	0
1674	47	2	0	58.5	166.5	70	0.76	0.42	220	85	139	0
1675	47	2	0	63.5	156	81	0.83	0.52	255	60	171	0
1676	49	2	0	68.5	157.5	76	0.75	0.48	225	53	110	0
1677	40	2	1	61.5	155	75	0.81	0.48	282	36	130	0
1678	40	2	0	57	155	74	0.77	0.48	192	66	117	0
1679	38	2	0	62	160	71	0.75	0.44	216	68	111	0
1680	39	2	1	81	152	94	0.85	0.62	152	48	105	0
1681	41	2	0	59.5	149	83	0.86	0.56	234	66	102	0
1682	44	2	0	67.5	157	76	0.75	0.48	201	68	115	0
1683	37	2	0	77.5	159	91	0.81	0.57	235	59	120	0
1684	51	2	1	85.5	167	93	0.86	0.56	213	42	132.5	0
1685	42	2	1	62	160	80	0.82	0.5	205	41	100	0
1686	39	2	0	57	162	70	0.72	0.43	152	48	110	0
1687	45	2	0	87.5	167	106	1.03	0.63	208	50	118	0
1688	44	2	0	67	156	93	0.93	0.6	209	59	130	0
1689	39	2	0	63	152	84	0.82	0.55	205	72	112.5	0
1690	39	2	0	63	152	84	0.82	0.55	205	72	112.5	0
1691	44	2	0	60	155	75	0.77	0.48	219	70	110	0
1692	36	2	0	76	159	88	0.81	0.55	276	66	100	0
1693	46	2	0	101	154	115	0.88	0.75	198	52	120	0
1694	39	2	0	66	166	91	0.77	0.55	155	45	113	0
1695	42	2	0	59	157	70	0.76	0.45	225	58	105	0
1696	48	2	0	90.5	150	101	0.82	0.67	245	57	139	0
1697	42	2	0	74.6	156	91	0.88	0.58	217	50	110	0
1698	42	2	0	74.6	156	91	0.88	0.58	217	50	110	0
1699	44	2	0	78.8	153	100	0.9	0.65	285	67	125	0
1700	41	2	0	42	150	67	0.74	0.45	159	69	97.5	0
1701	39	2	0	73.6	166	75	0.71	0.45	219	53	95	0
1702	49	2	0	71	152	89	0.83	0.59	169	65	125	0
1703	42	2	0	70	151	82	0.79	0.54	203	71	110	0
1704	37	2	1	51	154	65	0.77	0.42	179	54	110.5	0
1705	41	2	1	60.5	148	75	0.84	0.51	216	65	124	0
1706	54	2	0	58	147	82	0.77	0.56	251	83	90	0
1707	43	2	0	70	165.5	76	0.76	0.46	148	59	120	0
1708	37	2	1	53.5	161	67	0.75	0.42	180	57	90	0
1709	45	2	1	57	153.5	79	0.9	0.51	243	50	109	0
1710	45	2	0	65	152	81	0.77	0.53	228	82	127	0
1711	52	2	0	71	151	83	0.75	0.55	266	40	133	0
1712	40	2	1	63	156	83	0.83	0.53	227	61	113	0
1713	42	2	1	56	151.5	80	0.89	0.53	171	49	131	0
1714	50	2	0	62.5	162.5	72	0.79	0.44	192	62	132	0
1715	42	2	0	96	145	108	0.78	0.74	999999	999999	144	0
1716	49	2	0	67.5	154	80	0.77	0.52	268	66	160	0
1717	39	2	0	62.5	170	76	0.87	0.45	193	48	115	0
1718	47	2	0	96.1	155	101	0.83	0.65	200	79	127	0
1719	47	2	0	64.8	157.2	79	0.86	0.5	176	71	106	0
1720	37	2	0	60	155	71	0.76	0.46	179	72	100	0
1721	44	2	0	66	165	71	0.76	0.43	999999	999999	110	0
1722	45	2	0	84	160	96	0.82	0.6	148	41	131	0
1723	45	2	1	68	162	70	0.67	0.43	171	32	130	0
1724	43	2	1	72.5	165.5	88	0.85	0.53	200	42	112	0
1725	47	2	0	71.2	145.1	81	0.7	0.56	227	47	112	0
1726	46	2	1	82	158	93	0.84	0.59	150	29	137	0
1727	39	2	0	85.4	154	95	0.86	0.62	231	51	119	0
1728	49	2	0	68	150	79	0.79	0.53	278	18	129	0
1729	46.33	2	0	68	150	87	0.84	0.56	253	60	117.5	0
1730	46	2	0	65.8	150.8	999999	999999	999999	208	49	134	0
1731	43	2	0	58.6	161.4	76	0.82	0.47	216	18	133	0
1732	42.14	2	0	90	167.4	90	0.83	0.58	189	70	107.5	0
1733	53	2	0	68	153.2	91	0.91	0.59	285	33	143	0
1734	36.93	2	0	63	160	82	0.79	0.51	200	51	97.5	0
1735	38.6	2	0	60	158	78	0.76	0.49	192	77	85	0
1736	42	2	0	71.8	159	93	0.9	0.58	999999	999999	119	0
1737	47	2	0	79.8	155.7	100	0.92	0.64	234	37	126	0
1738	39	2	1	58.2	149	80	0.81	0.54	204	55	103	0
1739	44	2	1	63.4	163	74	0.75	0.45	150	58	92	0
1740	48	2	0	48.6	155	71	0.79	0.46	213	36	116	0
1741	48	2	0	48.6	155	71	0.79	0.46	213	36	116	0
1742	44	2	0	0	150.5	70	0.72	0.47	182	47	133	0
1743	46	2	0	59.1	149.6	80	0.8	0.53	208	81	120	0
1744	37	2	0	57.9	159.5	71	0.71	0.45	182	62	116	0
1745	35	2	0	57.8	156.4	78	0.74	0.5	181	64	113	0
1746	46	2	0	59.4	155.6	81	0.83	0.52	183	84	113	0
1747	52	2	1	59.4	153	81	0.77	0.53	221	42	137	0
1748	48	2	0	63.2	158.5	79	0.78	0.5	205	50	134	0
1749	44	2	0	70.9	160	83	0.79	0.52	185	48	107	0
1750	46	2	0	63.9	162.5	79	0.76	0.49	189	56	97	0
1751	40	2	0	52.7	153.1	77	0.81	0.5	999999	999999	136	0
1752	37	2	0	55.1	153	76	0.79	0.5	174	65	126	0
1753	46	2	0	58.6	152	78	0.78	0.51	151	40	119	0
1754	39	2	1	66.8	162	80	0.74	0.49	149	51	102	0
1755	44	2	0	56.2	155	73	0.73	0.47	206	47	104	0
1756	39	2	0	70.2	149.5	91	0.86	0.61	999999	61	145	0
1757	44	2	0	56.3	154.4	74	0.76	0.48	191	51	113	0
1758	45	2	0	57.9	150.5	76	0.78	0.5	215	54	116	0
1759	37	2	0	64.3	148	79	0.75	0.53	188	43	115	0
1760	38	2	0	67.7	161.9	86	0.82	0.53	140	50	108	0
1761	44	2	1	52.6	156.5	73	0.78	0.47	203	59	108	0
1762	52	2	0	65.3	156.5	85	0.83	0.54	217	44	143	0
1763	42	2	0	66.5	162	76	0.74	0.47	211	61	95	0
1764	50	2	0	89.2	156	109	0.88	0.7	182	54	139	0
1765	38	2	1	55.5	159.6	74	0.79	0.46	171	51	115	0
1766	49	2	0	64	159	77	0.73	0.48	261	65	105	0
1767	37	2	0	102.8	160	116	0.87	0.73	217	57	135	0
1768	47	2	0	55.9	154.5	83	0.86	0.54	227	75	123	0
1769	40	2	0	54.2	145.1	78	0.78	0.54	173	53	110	0
1770	38	2	0	75.6	159.8	91	0.84	0.57	206	49	109	0
1771	39	2	0	83.8	158	97	0.88	0.61	182	39	113	0
1772	48	2	0	51.4	157	70	0.77	0.45	247	47	115	0
1773	39	2	0	59.2	156.4	71	0.72	0.45	229	63	129	0
1774	46	2	0	62.5	150.5	88	0.84	0.58	266	77	109	0
1775	51	2	0	75.6	152.9	98	0.83	0.64	318	53	121	0
1776	51	2	0	75.6	152.9	98	0.83	0.64	318	53	121	0
1777	40	2	0	60.5	148.5	86	0.87	0.58	175	44	107	0
1778	40	2	0	60.5	148.5	86	0.87	0.58	175	44	107	0
1779	55	2	0	80.5	146.2	106	0.89	0.73	187	51	136	0
1780	41	2	0	74.6	154	97	0.87	0.63	999999	999999	144	0
1781	44	2	0	62.1	156	80	0.8	0.51	999999	999999	118	0
1782	48	2	0	82	149.3	101	0.88	0.68	200	45	115	0
1783	48	2	0	70	150	88	0.79	0.59	136	38	144	0
1784	48	2	0	70	150	88	0.79	0.59	136	38	144	0
1785	48	2	0	79.2	154.5	98	0.86	0.63	236	27	132	0
1786	46	2	0	52.9	156	76	0.79	0.49	135	71	141	0
1787	46	2	0	52.9	156	76	0.79	0.49	135	71	141	0
1788	40	2	0	57.4	157	78	0.84	0.5	162	38	123	0
1789	37	2	0	57.6	154.5	83	0.86	0.54	221	42	106	0
1790	47	2	0	64.8	154	87	0.75	0.56	174	56	137	0
1791	38	2	0	0	153.2	88	0.85	0.57	177	45	107	0
1792	42	2	0	72.9	163	91	0.88	0.56	259	47	116	0
1793	37	2	1	57.2	150	75	0.8	0.5	175	54	115	0
1794	47	2	0	66.4	151	87	0.81	0.58	190	48	135	0
1795	43	2	0	70.5	161.5	85	0.82	0.53	188	50	121	0
1796	41	2	1	57.7	161	75	0.75	0.47	187	69	130	0
1797	44	2	1	83	159	95	0.82	0.6	211	46	122	0
1798	37	2	1	57.7	154.4	78	0.81	0.51	182	43	112	0
1799	45	2	0	65.4	151	84	0.79	0.56	262	58	119	0
1800	39	2	0	58.4	143.7	85	0.83	0.59	166	43	140	0
1801	41	2	1	50.2	155	72	0.77	0.46	171	42	101	0
1802	41	2	0	54	158	76	0.84	0.48	215	82	108	0
1803	41	2	0	79.5	164	96	0.87	0.59	199	52	132	0
1804	47	2	0	66.3	152.8	83	0.81	0.54	236	51	125	0
1805	43	2	0	60.6	153.5	78	0.8	0.51	149	58	100	0
1806	42	2	0	64.5	154.3	87	0.81	0.56	216	58	119	0
1807	42	2	0	64.5	154.3	87	0.81	0.56	216	58	119	0
1808	44	2	0	64.4	163	81	0.83	0.5	229	43	104	0
1809	44	2	0	72.1	149	94	0.82	0.63	144	29	123	0
1810	40	2	1	72.9	171.5	86	0.84	0.5	206	49	121	0
1811	45	2	1	56.3	151.5	78	0.75	0.51	213	47	92	0
1812	40	2	0	96	151.4	69	0.8	0.46	177	69	111	0
1813	45	2	0	53.2	153	73	0.74	0.48	191	63	111	0
1814	38	2	1	56.3	157.1	75	0.85	0.48	136	47	102	0
1815	41	2	1	49.5	158	68	0.77	0.43	177	68	97	0
1816	41	2	1	57.1	164.2	69	0.7	0.42	247	69	127	0
1817	50	2	0	56.6	153.5	86	0.9	0.56	206	54	128	0
1818	45	2	0	81.8	149	99	0.84	0.66	158	37	131	0
1819	54	2	0	58	145	90	0.8	0.62	223	65	120	0
1820	35	2	1	60.5	165	78	0.8	0.47	173	80	101	0
1821	44	2	0	53.9	155.9	78	0.81	0.5	192	62	132	0
1822	50	2	0	119.5	149	119	0.77	0.8	253	48	139	0
1823	56	2	0	63.8	148.2	82	0.77	0.55	206	54	110	0
1824	41	2	0	60.5	154.5	85	0.86	0.55	187	41	115	0
1825	37	2	1	74.4	159	87	0.81	0.55	237	39	122	0
1826	40	2	0	62.8	159.4	77	0.74	0.48	199	37	107	0
1827	49	2	0	72.5	157.2	86	0.74	0.55	206	58	164	0
1828	39	2	0	58.7	150.7	76	0.77	0.5	168	59	104	0
1829	49	2	0	56.9	153.5	76	0.78	0.5	206	83	105	0
1830	36	2	1	53	154.7	75	0.83	0.48	164	36	123	0
1831	39	2	0	81.6	159.5	95	0.83	0.6	186	56	124	0
1832	55	2	0	70.9	165	90	0.88	0.55	226	69	144	0
1833	46	2	0	75.2	167.8	87	0.84	0.52	230	66	112	0
1834	49	2	0	66.5	145	98	0.92	0.68	246	48	107	0
1835	56	2	0	73.7	146	96	0.85	0.66	225	45	124	0
1836	37	2	0	63.9	167.7	81	0.85	0.48	207	32	123	0
1837	36	2	0	73.7	168	94	0.89	0.56	183	54	137	0
1838	43	2	1	55.1	157	76	0.81	0.48	189	55	101	0
1839	46	2	1	61.6	167	77	0.76	0.46	211	60	107	0
1840	36	2	1	101	166	101	0.84	0.61	302	78	134	0
1841	40	2	1	53.5	159	74	0.76	0.47	268	64	92	0
1842	44	2	1	70	159	89	0.88	0.56	179	42	135	0
1843	56	2	0	61	152	82	0.83	0.54	259	81	151	0
1844	48	2	999999	74.5	160	91	0.83	0.57	257	83	172	0
1845	38	2	1	61.5	158.5	74	0.77	0.47	203	65	97	0
1846	37	2	0	53	155	74	0.82	0.48	170	57	130	0
1847	36	2	1	66	166	73	0.74	0.44	239	82	100	0
1848	37	2	1	56.5	158	71	0.74	0.45	229	54	90	0
1849	38	2	0	65.5	148.5	83	0.77	0.56	179	54	105	0
1850	46	2	0	65	163	74	0.76	0.45	245	76	121	0
1851	41	2	0	68.5	155	82	0.8	0.53	254	74	110	0
1852	45	2	0	58.8	155	77	0.79	0.5	999999	999999	128	0
1853	41	2	1	57	161	85	0.93	0.53	196	63	110	0
1854	49	2	0	74.5	158	96	0.91	0.61	213	55	113	0
1855	46	2	0	80.5	157	88	0.79	0.56	227	50	158	0
1856	46	2	0	54	155	77	0.89	0.5	171	60	98	0
1857	46	2	0	78.5	154	99	0.85	0.64	201	51	120	0
1858	45	2	0	74	150	87	0.91	0.58	238	65	149	0
1859	45	2	0	71.5	159	87	0.84	0.55	222	46	152	0
1860	47	2	1	65	164	80	0.83	0.49	250	51	91	0
1861	45	2	1	71	167	83	0.88	0.5	149	26	135	0
1862	47	2	0	65.5	156	88	0.92	0.56	196	50	102	0
1863	44	2	1	73.5	164	91	0.87	0.55	287	57	124	0
1864	44	2	0	74.5	165	83	0.81	0.5	231	40	108	0
1865	44	2	1	59.5	160	78	0.81	0.49	264	49	105	0
1866	43	2	0	90	158	104	0.9	0.66	242	37	125	0
1867	43	2	1	119	169	118	0.91	0.7	246	43	114	0
1868	43	2	0	56.5	154	77	0.92	0.5	195	45	107	0
1869	42	2	1	56	160	74	0.81	0.46	211	38	101	0
1870	42	2	0	81.5	169	82	0.79	0.49	242	45	106	0
1871	41	2	0	60	159	73	0.81	0.46	209	40	114	0
1872	46	2	0	57.5	158	79	0.83	0.5	190	62	110	0
1873	41	2	1	56	151	82	0.88	0.54	168	37	130	0
1874	46	2	0	57.5	160	71	0.84	0.44	254	72	137	0
1875	41	2	0	84	162	84	0.73	0.52	182	67	120	0
1876	41	2	0	58.5	153	91	0.97	0.59	163	29	139	0
1877	40	2	0	52.5	158	73	0.89	0.46	182	57	115	0
1878	40	2	0	83.5	157	106	0.94	0.68	250	44	108	0
1879	40	2	0	66.5	158	89	0.89	0.56	313	45	99	0
1880	40	2	0	63	158	82	0.85	0.52	208	37	114	0
1881	40	2	1	85.5	172	92	0.86	0.53	186	30	119	0
1882	41	2	1	56	153	74	0.82	0.48	244	65	92	0
1883	39	2	0	58	161	74	0.82	0.46	192	55	102	0
1884	39	2	1	60	160	76	0.78	0.47	165	32	117	0
1885	39	2	0	51.5	154	71	0.91	0.46	280	69	108	0
1886	38	2	1	71	159	88	0.81	0.55	180	49	108	0
1887	38	2	1	61	158	74	0.78	0.47	217	56	105	0
1888	38	2	1	45	152	69	0.81	0.45	186	51	94	0
1889	47	2	0	66	163	81	0.89	0.5	226	57	123	0
1890	38	2	0	63	150	83	0.88	0.55	172	54	121	0
1891	43	2	0	74	157	92	0.89	0.59	254	89	147	0
1892	45	2	0	48	163	68	1.08	0.42	152	42	118	0
1893	52	2	0	74	157	89	0.87	0.57	255	58	145	0
1894	51	2	0	51.7	145.3	70	0.8	0.48	273	62	131	0
1895	55	2	0	66	166	85	0.82	0.51	280	59	158	0
1896	37	2	1	60.5	159	74	0.74	0.47	188	54	107	0
1897	39	2	0	74.5	157	81	0.76	0.52	204	57	120	0
1898	36	2	0	84.5	157.3	95	0.83	0.6	177	33	142	0
1899	38	2	0	74.1	160.5	84	0.88	0.52	211	53	133	0
1900	46	2	0	83	155	83	0.78	0.54	166	46	135	0
1901	37	2	1	54.5	149	66	0.74	0.44	175	68	99	0
1902	50	2	0	79.1	150	91	0.82	0.61	222	61	143	0
1903	48	2	0	60	164.4	74	0.8	0.45	232	44	112	0
1904	40	2	0	83	166.3	84	0.75	0.51	193	63	122	0
1905	41	2	0	55.3	161.4	66	0.75	0.41	169	69	150	0
1906	37	2	0	69.4	165.6	74	0.73	0.45	240	70	135	0
1907	37	2	0	77.7	163.6	84	0.86	0.51	195	46	114	0
1908	36	2	0	72.6	146.3	93	0.88	0.64	211	39	123	0
1909	40	2	0	58.9	148.5	73	0.78	0.49	213	55	144	0
1910	41	2	0	53.1	153.5	71	0.78	0.46	247	65	119	0
1911	38	2	0	65.4	157.4	78	0.78	0.5	176	49	118	0
1912	46	2	0	158	0	99	0.89	999999	159	63	156	0
1913	41	2	0	67.2	160.4	74	0.73	0.46	190	62	136	0
1914	42	2	0	65	157	80	0.86	0.51	178	60	116	0
1915	44	2	0	80.5	162	86	0.83	0.53	201	47	132	0
1916	50	2	0	63.7	148.9	81	0.85	0.54	206	69	121	0
1917	40	2	0	80.2	159.3	96	0.92	0.6	174	41	136	0
1918	49	2	0	83	162	92	0.88	0.57	220	69	123	0
1919	50	2	0	74.2	160.7	81	0.77	0.5	220	66	136	0
1920	41	2	0	83	157.5	96	0.89	0.61	231	53	136	0
1921	46	2	0	77.7	158.8	95	1.02	0.6	999999	999999	112	0
1922	52	2	0	61.8	159.9	78	0.82	0.49	999999	999999	152	0
1923	48	2	0	48.5	157	68	0.79	0.43	999999	999999	112	0
1924	49	2	0	74.5	154.5	87	0.84	0.56	999999	999999	133	0
1925	46	2	0	61.5	155.5	81	0.89	0.52	214	56	114	0
1926	47	2	0	80.1	157	84	0.8	0.54	999999	999999	153	0
1927	54	2	0	69.5	146	92	0.88	0.63	999999	999999	138	0
1928	57	2	0	60	146	82	0.85	0.56	999999	999999	133	0
1929	51	2	0	57	154.2	79	0.93	0.51	999999	999999	121	0
1930	48	2	0	71.5	164.5	82	0.84	0.5	999999	999999	999999	0
1931	37	2	0	61	172.5	69	0.73	0.4	202	66	123	0
1932	37	2	1	55.8	159.6	71	0.81	0.44	222	40	116	0
1933	38	2	0	68	158.5	83	0.88	0.52	198	55	120	0
1934	46	2	0	71	164	87	0.88	0.53	183	60	147	0
1935	40	2	1	53.5	151	75	0.82	0.5	191	35	128	0
1936	37	2	0	62.5	153.5	83	1.09	0.54	214	50	106	0
1937	44	2	0	74.5	153.3	88	0.82	0.57	227	58	135	0
1938	58	2	0	93	158.5	93	0.78	0.59	239	62	138	0
1939	39	2	0	66	157	83	0.83	0.53	325	51	161	0
1940	44	2	0	54	147	82	0.85	0.56	232	50	108	0
1941	45	2	0	59	153.5	80	0.87	0.52	255	72	141	0
1942	45	2	0	59	153.5	80	0.87	0.52	255	72	141	0
1943	37	2	0	57.5	158	70	0.95	0.44	209	50	104	0
1944	37	2	0	57.5	158	70	0.95	0.44	209	50	104	0
1945	42	2	0	65	156.5	90	0.98	0.58	256	52	143	0
1946	51	2	0	72	158.5	88	0.85	0.56	199	29	175	0
1947	48	2	0	56.5	156	77	0.73	0.49	239	51	141	0
1948	51	2	0	61.5	151	81	0.82	0.54	152	34	137	0
1949	48	2	0	66.2	156.5	83	0.85	0.53	195	65	130	0
1950	49	2	0	51.5	153.5	68	0.77	0.44	247	64	142	0
1951	50	2	0	72.1	152.2	88	0.86	0.58	239	55	136	0
1952	40	2	0	60.1	153.3	77	0.81	0.5	265	50	126	0
1953	45	2	0	65.5	157	73	0.71	0.46	245	51	126	0
1954	45	2	0	65.5	157	73	0.71	0.46	245	51	126	0
1955	37	2	1	78	176	87	0.91	0.49	234	46	110	0
1956	53	2	0	75	158	65	0.6	0.41	238	53	148	0
1957	53	2	0	75	158	65	0.6	0.41	238	53	148	0
1958	42	2	0	74.2	154	86	0.85	0.56	222	34	160	0
1959	40	2	0	60	150	81	0.82	0.54	201	57	125	0
1960	53	2	0	69.5	157.3	87	0.81	0.55	222	62	115	0
1961	46	2	999999	80	157.7	96	0.83	0.61	284	42	180	0
1962	51	2	0	61.8	150.2	81	0.81	0.54	999999	999999	999999	0
1963	51	2	0	61.8	150.2	81	0.81	0.54	999999	999999	999999	0
1964	41	2	1	61	151	72	0.67	0.48	208	48	999999	0
1965	41	2	1	61	151	72	0.67	0.48	208	48	999999	0
1966	44	2	0	49	147	73	0.77	0.5	191	64	101	0
1967	50	2	0	76	157	87	0.8	0.55	198	37	114	0
1968	50	2	0	76	157	87	0.8	0.55	198	37	114	0
1969	38	2	1	69	167	73	0.74	0.44	194	59	118	0
1970	44	2	0	60	158	75	0.75	0.47	186	80	128	0
1971	37	2	1	81	170	85	0.75	0.5	216	57	124	0
1972	37	2	1	81	170	85	0.75	0.5	216	57	124	0
1973	46	2	0	92	162	108	0.86	0.67	211	51	149	0
1974	38	2	1	58.6	156.5	74	0.74	0.47	187	95	112	0
1975	43	2	0	61	152	75	0.69	0.49	191	55	118	0
1976	48	2	0	55.4	148	69	0.7	0.47	181	74	119	0
1977	45	2	0	68	154	88	0.81	0.57	306	35	150	0
1978	40	2	1	67	162	75	0.71	0.46	152	61	110	0
1979	36	2	0	64	161	70	0.67	0.43	183	47	103	0
1980	38	2	1	54.2	155	74	0.8	0.48	205	46	92	0
1981	38	2	1	54.2	155	74	0.8	0.48	205	46	92	0
1982	41	2	0	58	157	71	0.78	0.45	197	56	110	0
1983	46	2	0	62.6	145	97	0.89	0.67	224	54	97	0
1984	42	2	0	62	155	83	0.86	0.54	194	43	109	0
1985	47	2	0	67	153	82	0.77	0.54	196	29	129	0
1986	38	2	0	80.6	160	83	0.75	0.52	140	35	120	0
1987	38	2	0	80.6	160	83	0.75	0.52	140	35	120	0
1988	41	2	0	52	156	63	0.65	0.4	217	83	115	0
1989	37	2	1	56	149	73	0.71	0.49	212	62	108	0
1990	38	2	1	57	155	72	0.74	0.46	242	59	104	0
1991	37	2	1	48	154	70	0.75	0.45	155	59	99	0
1992	54	2	0	68	158	76	0.7	0.48	205	77	110	0
1993	43	2	1	62.8	160	91	0.95	0.57	148	39	112	0
1994	53	2	0	73	161	83	0.75	0.52	216	53	133	0
1995	38	2	0	76.5	162	84	0.82	0.52	191	48	130	0
1996	44	2	0	66	150	88	0.79	0.59	165	51	110	0
1997	48	2	0	63	153	78	0.78	0.51	201	85	119	0
1998	41	2	0	62	160	70	0.67	0.44	190	57	111	0
1999	48	2	0	65.2	158	87	0.83	0.55	211	58	109	0
[truncated: 1,457 more rows]
